# Supplementary material for: N-(2,3-Dichloro­phen­yl)-4-methyl­benzene­sulfonamide
Source: Acta Crystallogr Sect E Struct Rep Online. 2010 Nov 6;66(Pt 12):o3062. doi: 10.1107/S1600536810044375 (PMC3011474; doi:10.1107/S1600536810044375)
Supplement: Supplementary file 2 [file e-66-o3062-Isup2.hkl]

# 
# h,k,l, Fc-squared, Fo-squared, sigma(Fo-squared) and status flag 
# 
data_I
_shelx_title ' S33 P 21/N' 
_shelx_refln_list_code          4 
_shelx_F_calc_maximum      530.26 
_exptl_crystal_F_000      1296.00 
_reflns_d_resolution_high  0.8375 
 
loop_ 
 _symmetry_equiv_pos_as_xyz 
 'x, y, z' 
 '-x+1/2, y+1/2, -z+1/2' 
 '-x, -y, -z' 
 'x-1/2, -y-1/2, z-1/2' 
 
_cell_length_a    14.0350 
_cell_length_b    12.3860 
_cell_length_c    15.9930 
_cell_angle_alpha  90.000 
_cell_angle_beta   98.300 
_cell_angle_gamma  90.000 
 
_shelx_F_squared_multiplier     1.000 
 
loop_ 
 _refln_index_h 
 _refln_index_k 
 _refln_index_l 
 _refln_F_squared_calc 
 _refln_F_squared_meas 
 _refln_F_squared_sigma 
 _refln_observed_status 
   2   0   0     4412.35     2006.59     24.10 o 
   4   0   0    11467.33     7211.02    576.40 o 
   6   0   0     8217.29     6373.00    591.55 o 
   8   0   0     1706.91     1827.98    203.47 o 
  10   0   0       65.40       83.41     11.04 o 
  12   0   0      703.91      827.14     40.75 o 
  14   0   0       64.30       57.41      7.19 o 
  16   0   0        3.80       -5.73      9.87 o 
   1   1   0      364.91      340.02     80.38 o 
   2   1   0       86.61       60.43     11.90 o 
   3   1   0     9643.16     5956.59   1015.52 o 
   4   1   0     5110.42     2889.63    184.74 o 
   5   1   0    11565.46     7294.41     89.33 o 
   6   1   0        0.06        5.44      1.24 o 
   7   1   0     3166.74     2509.37     16.62 o 
   8   1   0     1165.10     1128.97     42.31 o 
   9   1   0     4947.06     4942.37    360.70 o 
  10   1   0     1444.12     1510.40    104.04 o 
  11   1   0     2406.65     2654.70    207.68 o 
  12   1   0       20.07       19.38      3.66 o 
  13   1   0     1289.44     1537.62    132.78 o 
  14   1   0      884.01      998.32     76.14 o 
  15   1   0        2.78        2.27      8.53 o 
  16   1   0       37.56       52.03      3.13 o 
   0   2   0    10418.70    13213.00    106.14 o 
   1   2   0      801.57      910.74    235.31 o 
   2   2   0    11339.06     8832.15   4175.18 o 
   3   2   0      424.21      343.05     83.63 o 
   4   2   0     5404.54     3759.55    657.61 o 
   5   2   0      658.91      462.97     35.73 o 
   6   2   0     1459.79     1144.60     10.20 o 
   7   2   0      184.04      128.55     17.84 o 
   8   2   0     4072.79     3413.45    307.69 o 
   9   2   0      528.69      506.13     28.46 o 
  10   2   0      632.28      632.04     11.17 o 
  11   2   0      766.56      764.82     13.31 o 
  12   2   0      175.55      209.85     28.63 o 
  13   2   0      360.02      405.22     11.15 o 
  14   2   0        0.64        6.79      3.60 o 
  15   2   0      435.56      544.79     10.54 o 
  16   2   0       39.56       47.80      3.09 o 
   1   3   0      683.31      701.69    127.05 o 
   2   3   0      146.87      143.20     46.35 o 
   3   3   0     6540.26     6328.33   2169.33 o 
   4   3   0      187.35      158.96     51.29 o 
   5   3   0      365.77      343.73     47.60 o 
   6   3   0     1099.06      848.01     16.40 o 
   7   3   0     2087.08     1597.40     92.48 o 
   8   3   0       15.38       13.72      3.51 o 
   9   3   0       46.27       37.53      5.52 o 
  10   3   0      287.27      264.32     18.60 o 
  11   3   0      103.92      107.12      4.14 o 
  12   3   0      130.36      119.41      7.62 o 
  13   3   0       47.11       52.68      6.52 o 
  14   3   0        6.95        2.61      6.52 o 
  15   3   0       59.65       71.22      3.48 o 
  16   3   0       63.73       79.75      3.35 o 
   0   4   0      772.84      871.43      9.98 o 
   1   4   0      122.82      138.78     15.50 o 
   2   4   0     6988.97     7968.97   2035.03 o 
   3   4   0       24.00       72.82     30.19 o 
   4   4   0       11.05       12.35      4.18 o 
   5   4   0        2.50        5.88      4.10 o 
   6   4   0      384.84      328.22     33.56 o 
   7   4   0     4147.30     3393.36    120.33 o 
   8   4   0      901.12      793.45     85.98 o 
   9   4   0        4.83       45.33     22.91 o 
  10   4   0      476.22      419.38    113.77 o 
  11   4   0       35.99       40.38      8.28 o 
  12   4   0     1348.38     1406.93    116.46 o 
  13   4   0       19.79       11.59      5.44 o 
  14   4   0       68.72       84.00      3.96 o 
  15   4   0        3.53        0.87      4.43 o 
   1   5   0      621.72      774.28    107.62 o 
   2   5   0     1282.71     1359.93    301.12 o 
   3   5   0      453.30      412.79    109.30 o 
   4   5   0      215.88      245.39     46.25 o 
   5   5   0     2557.67     2532.15    571.65 o 
   6   5   0     2275.26     2049.00    225.76 o 
   7   5   0     4212.02     3929.60    124.33 o 
   8   5   0       83.02       92.88      6.36 o 
   9   5   0      174.21      164.85     29.30 o 
  10   5   0      146.50      142.11     31.89 o 
  11   5   0     4049.93     3863.91    835.57 o 
  12   5   0      394.17      396.59     73.53 o 
  13   5   0       14.11       19.98      6.19 o 
  14   5   0        0.58        0.43      6.02 o 
  15   5   0        1.16        2.86      4.68 o 
   0   6   0      150.63      190.76      5.53 o 
   1   6   0     2071.05     2194.90    218.32 o 
   2   6   0     8276.78     9721.39   1670.95 o 
   3   6   0     3398.39     3466.12    836.48 o 
   4   6   0     1053.06     1271.64    353.85 o 
   5   6   0      355.26      419.25     82.61 o 
   6   6   0        0.96        5.00      2.14 o 
   7   6   0      772.40      707.92     11.06 o 
   8   6   0     2136.02     1964.57    113.28 o 
   9   6   0      560.39      518.62     64.97 o 
  10   6   0       14.10       12.45      3.13 o 
  11   6   0        1.79        1.59      5.08 o 
  12   6   0      635.78      600.68    135.30 o 
  13   6   0       53.02       69.12     20.74 o 
  14   6   0      550.72      570.28     50.22 o 
  15   6   0       23.92       28.83      2.54 o 
   1   7   0      439.00      466.52     21.82 o 
   2   7   0     2852.92     3001.60    494.12 o 
   3   7   0     1990.64     2208.22    475.00 o 
   4   7   0      751.48      750.37    163.45 o 
   5   7   0      277.44      223.94     46.34 o 
   6   7   0      217.83      190.98     22.53 o 
   7   7   0        1.93       -4.19      4.19 o 
   8   7   0     1690.45     1558.02    126.84 o 
   9   7   0      457.30      416.57     67.86 o 
  10   7   0     1113.51      923.73    220.50 o 
  11   7   0      947.37      828.75    206.46 o 
  12   7   0      180.03      184.46     50.40 o 
  13   7   0      196.30      172.12     34.08 o 
  14   7   0      121.30      152.82     26.70 o 
   0   8   0     1721.49     1533.36     21.02 o 
   1   8   0     1035.33      940.82     62.81 o 
   2   8   0      582.30      581.93     56.19 o 
   3   8   0       64.46       86.43     16.65 o 
   4   8   0     1233.72     1130.44    217.48 o 
   5   8   0     1766.11     1700.00    224.88 o 
   6   8   0       55.15       41.20      9.20 o 
   7   8   0     1622.48     1432.09     17.40 o 
   8   8   0      421.99      399.79     51.49 o 
   9   8   0      444.23      401.94     65.92 o 
  10   8   0      495.01      445.70     96.40 o 
  11   8   0        0.62       -0.95      5.27 o 
  12   8   0      454.01      370.48    126.10 o 
  13   8   0      179.78      188.36     60.12 o 
   1   9   0     2343.12     2308.81    132.53 o 
   2   9   0      970.24      817.15     89.26 o 
   3   9   0        2.35        3.27      3.45 o 
   4   9   0      215.11      211.65     47.40 o 
   5   9   0        8.27       23.09      2.84 o 
   6   9   0     1649.70     1545.04     43.05 o 
   7   9   0      108.06      109.48      4.02 o 
   8   9   0      468.28      457.21     76.67 o 
   9   9   0      704.58      636.42    114.02 o 
  10   9   0      307.85      316.83     89.58 o 
  11   9   0        0.95        0.69      4.22 o 
  12   9   0       83.29       82.66     28.20 o 
  13   9   0        0.83        4.00      2.59 o 
   0  10   0     1550.99     1542.05     25.53 o 
   1  10   0      158.32      133.93      4.14 o 
   2  10   0     1044.40     1050.76     61.24 o 
   3  10   0     3497.86     3381.35    207.87 o 
   4  10   0       84.82       76.24      6.19 o 
   5  10   0       12.94       13.14      2.88 o 
   6  10   0      383.67      379.19     21.46 o 
   7  10   0      111.53      104.28     14.81 o 
   8  10   0      609.60      644.66     74.23 o 
   9  10   0      313.00      266.03     58.66 o 
  10  10   0      155.32      165.02     52.49 o 
  11  10   0      111.69       99.04     33.14 o 
  12  10   0       69.95       69.02     29.37 o 
   1  11   0        9.10       16.39      8.03 o 
   2  11   0      645.41      612.14     12.11 o 
   3  11   0      105.66       98.03      4.02 o 
   4  11   0        4.76        7.66      3.33 o 
   5  11   0      601.92      597.74     18.72 o 
   6  11   0       12.70        5.52      3.39 o 
   7  11   0       10.43        4.27      3.49 o 
   8  11   0        1.54        3.37      7.36 o 
   9  11   0      111.37      105.98     22.01 o 
  10  11   0       25.29       26.37     10.45 o 
  11  11   0       53.81       35.90     13.47 o 
   0  12   0      167.86      147.67      6.19 o 
   1  12   0        8.80        9.95      2.96 o 
   2  12   0      419.44      390.93      8.66 o 
   3  12   0       36.28       23.38      3.18 o 
   4  12   0       42.99       39.34      3.19 o 
   5  12   0      107.88      128.77     30.71 o 
   6  12   0      159.68      158.61     29.13 o 
   7  12   0      128.61      131.07     31.55 o 
   8  12   0        1.61        3.13      4.43 o 
   9  12   0       26.43       23.04     10.54 o 
   1  13   0       65.37       77.14      3.55 o 
   2  13   0      919.95     1005.02     92.09 o 
   3  13   0        9.63       13.28      2.83 o 
   4  13   0      175.05      175.73     27.29 o 
   5  13   0      177.91      169.79     32.57 o 
   6  13   0      579.59      558.43    147.18 o 
   7  13   0       19.39       19.40      2.45 o 
   0  14   0       10.13        2.34      6.36 o 
   1  14   0     1434.92     1496.94     82.89 o 
   2  14   0       77.77       81.02      6.36 o 
   3  14   0       66.60       73.98     16.06 o 
   4  14   0        2.24        2.49      3.45 o 
   5  14   0       33.04       43.89      8.95 o 
 -15   0   1      225.87      275.59     28.39 o 
 -13   0   1       33.82       46.76      8.11 o 
 -11   0   1        4.29        7.58      3.17 o 
  -9   0   1        9.07       26.84      6.19 o 
  -7   0   1      255.32      253.05     41.58 o 
  -5   0   1        7.27        4.45      1.24 o 
  -3   0   1     2531.06     1845.04     35.19 o 
  -1   0   1       34.46       52.27      1.07 o 
   1   0   1        5.10       13.56      0.71 o 
   3   0   1       28.24       27.27      2.59 o 
   5   0   1      293.65      207.33      4.45 o 
   7   0   1     4037.08     3091.19     84.94 o 
   9   0   1     1735.62     1661.46     50.09 o 
  11   0   1     1254.48     1513.24     19.99 o 
  13   0   1        2.56       -4.36      5.90 o 
  15   0   1      139.82      128.22     11.05 o 
 -16   1   1      345.06      408.99     47.21 o 
 -15   1   1        6.77        7.92      5.69 o 
 -14   1   1      164.21      174.46      9.04 o 
 -13   1   1      279.65      289.22     31.83 o 
 -12   1   1      850.62      957.31     92.35 o 
 -11   1   1     1257.21     1379.68    141.48 o 
 -10   1   1       90.46       95.45      8.28 o 
  -9   1   1      154.70      179.22     18.50 o 
  -8   1   1       31.07       59.32     20.41 o 
  -7   1   1      940.49      823.00    102.68 o 
  -6   1   1     1076.44      782.22     92.55 o 
  -5   1   1     4736.23     3202.54    230.07 o 
  -4   1   1     3570.42     2189.22     39.31 o 
  -3   1   1    63539.27    48078.59   5632.77 o 
  -2   1   1      908.38      711.01    174.51 o 
  -1   1   1    27202.17    34109.84   2076.98 o 
   0   1   1        5.65       14.16      6.02 o 
   1   1   1      174.19      148.95     59.56 o 
   2   1   1       92.35       67.71     25.14 o 
   3   1   1      264.86      130.20     40.67 o 
   4   1   1      392.38      248.79     24.47 o 
   5   1   1        8.82       26.59      8.36 o 
   6   1   1       29.77       24.16      1.76 o 
   7   1   1       75.76       63.30      8.28 o 
   8   1   1     2570.70     2165.14    133.52 o 
   9   1   1        4.68       14.93      2.30 o 
  10   1   1      510.99      509.62     15.95 o 
  11   1   1        8.15       12.54      4.26 o 
  12   1   1     1157.91     1394.26     28.15 o 
  13   1   1      118.08      158.25     13.31 o 
  14   1   1      489.77      516.71     14.94 o 
  15   1   1      220.73      293.94      6.22 o 
  16   1   1        0.47        8.29      2.57 o 
 -16   2   1      141.10      176.33     20.93 o 
 -15   2   1        6.37        0.59      5.32 o 
 -14   2   1       34.51       38.16      8.70 o 
 -13   2   1      331.47      350.77     18.60 o 
 -12   2   1      514.10      572.65     36.33 o 
 -11   2   1      858.41      942.46     79.08 o 
 -10   2   1     2395.40     2373.18    171.29 o 
  -9   2   1      108.12       97.67      3.00 o 
  -8   2   1     8431.30     7484.13    326.44 o 
  -7   2   1     2829.67     2077.05     15.23 o 
  -6   2   1     3084.58     1820.60    190.18 o 
  -5   2   1     4784.31     3121.44    164.26 o 
  -4   2   1     8057.27     6162.82    286.56 o 
  -3   2   1     5519.89     4573.44     17.60 o 
  -2   2   1      399.39      482.36     75.96 o 
  -1   2   1     3583.77     3694.61    182.43 o 
   0   2   1    36428.10    41749.29  17135.50 o 
   1   2   1      179.72      181.84     97.74 o 
   2   2   1    17243.54    10515.56   8332.67 o 
   3   2   1     2245.96     1718.07    592.69 o 
   4   2   1        3.74       12.16      6.94 o 
   5   2   1       15.47       12.56      1.18 o 
   6   2   1     1026.70      712.51      8.12 o 
   7   2   1     1892.52     1453.89    155.98 o 
   8   2   1     7986.55     6803.03    978.66 o 
   9   2   1      918.02      778.95     89.93 o 
  10   2   1      701.73      663.28     68.33 o 
  11   2   1      724.93      790.52     28.57 o 
  12   2   1     1378.24     1615.35     19.39 o 
  13   2   1       55.18       46.15      7.70 o 
  14   2   1      469.91      535.38     11.16 o 
  15   2   1       24.03       28.51      3.12 o 
  16   2   1       59.64       72.15      3.12 o 
 -16   3   1        2.47        9.63      3.76 o 
 -15   3   1      110.05      145.30      6.61 o 
 -14   3   1        2.69       -2.39      5.26 o 
 -13   3   1        0.19       -3.04      5.69 o 
 -12   3   1      521.63      560.47     11.30 o 
 -11   3   1      941.33      977.51     17.34 o 
 -10   3   1      355.50      344.21      6.93 o 
  -9   3   1       11.88        8.83      2.17 o 
  -8   3   1      183.08      176.76     12.39 o 
  -7   3   1      578.23      459.70      7.61 o 
  -6   3   1      292.06      214.75      5.95 o 
  -5   3   1     2923.97     1935.58    149.70 o 
  -4   3   1     1349.05     1232.53    190.27 o 
  -3   3   1       35.23       82.80      6.86 o 
  -2   3   1       92.23       75.33     10.72 o 
  -1   3   1      295.35      235.08      4.03 o 
   0   3   1     1834.39     1865.79    426.38 o 
   1   3   1    35027.29    40839.52  15868.28 o 
   2   3   1      673.51      594.86    254.00 o 
   3   3   1    19128.68    12765.01   7342.71 o 
   4   3   1     1855.08     1379.57    314.99 o 
   5   3   1      148.27      185.37     25.46 o 
   6   3   1      116.50       75.15      4.19 o 
   7   3   1      104.92      107.14     19.83 o 
   8   3   1     1808.05     1467.98    189.09 o 
   9   3   1       26.74       64.10     29.10 o 
  10   3   1       48.86       70.37     13.05 o 
  11   3   1       44.26       52.29      5.94 o 
  12   3   1       47.81       72.41     10.20 o 
  13   3   1      164.73      196.01     10.13 o 
  14   3   1      115.55      108.34      4.19 o 
  15   3   1      103.09       84.61      3.72 o 
  16   3   1       48.36       53.08      2.83 o 
 -16   4   1       23.15       25.30      2.60 o 
 -15   4   1       47.49       46.45      4.94 o 
 -14   4   1      805.19      929.13     29.18 o 
 -13   4   1       12.21       22.40      3.43 o 
 -12   4   1       14.38        7.44      5.56 o 
 -11   4   1      170.39      181.76     24.53 o 
 -10   4   1     4477.38     3931.12    478.21 o 
  -9   4   1     1113.97      901.60    125.96 o 
  -8   4   1      607.02      459.96     29.83 o 
  -7   4   1     1190.77      889.23     19.51 o 
  -6   4   1     1745.16     1486.83    137.28 o 
  -5   4   1      312.34      238.02     51.92 o 
  -4   4   1     7126.37     7392.56   1851.27 o 
  -3   4   1      631.55      687.35    150.98 o 
  -2   4   1      126.10      150.75     10.80 o 
  -1   4   1      351.88      392.94     11.26 o 
   0   4   1       87.57       78.21     15.49 o 
   1   4   1      821.83      885.51    256.62 o 
   2   4   1    18278.06    14384.94   7357.40 o 
   3   4   1     1333.84     1305.11    475.68 o 
   4   4   1    10327.45     9679.31   3039.24 o 
   5   4   1      744.81      657.68    102.67 o 
   6   4   1      926.63      796.08     45.27 o 
   7   4   1     1097.60      897.61     77.46 o 
   8   4   1      485.48      456.67     62.28 o 
   9   4   1      143.41      148.20     30.13 o 
  10   4   1     2957.26     2762.81    546.84 o 
  11   4   1     1066.95      982.21    187.67 o 
  12   4   1       93.30      103.11      8.20 o 
  13   4   1       14.57       26.21      3.48 o 
  14   4   1       10.74       18.98      3.13 o 
  15   4   1        6.98       -2.00      6.44 o 
 -15   5   1       91.04       94.56      3.48 o 
 -14   5   1      175.18      218.35     10.13 o 
 -13   5   1      122.73      126.58      9.04 o 
 -12   5   1        7.67        4.01      3.90 o 
 -11   5   1       27.32       28.13      5.77 o 
 -10   5   1     3163.81     2586.91    547.17 o 
  -9   5   1      410.09      294.25     33.71 o 
  -8   5   1      904.66      729.48     65.16 o 
  -7   5   1       42.16       49.41     14.14 o 
  -6   5   1      825.86      686.59     95.07 o 
  -5   5   1      274.22      290.56     56.58 o 
  -4   5   1        4.86        5.02      1.28 o 
  -3   5   1     1891.04     2554.20    500.22 o 
  -2   5   1     1155.62     1350.98    109.32 o 
  -1   5   1       33.48       66.54      3.76 o 
   0   5   1        7.09       57.57     28.51 o 
   1   5   1       72.72       65.73     11.97 o 
   2   5   1      276.27      268.69     56.61 o 
   3   5   1      992.56     1060.29    287.28 o 
   4   5   1     2883.31     2797.16    734.67 o 
   5   5   1     1090.45      834.61    151.39 o 
   6   5   1      425.59      398.17     39.52 o 
   7   5   1      300.02      249.15      5.27 o 
   8   5   1      417.91      352.41     42.19 o 
   9   5   1      192.30      168.64     22.27 o 
  10   5   1       21.22       20.52      3.09 o 
  11   5   1      706.69      654.35    163.84 o 
  12   5   1        0.04       14.88      8.11 o 
  13   5   1      231.09      230.27     32.75 o 
  14   5   1      151.57      183.19     14.31 o 
  15   5   1        8.01       15.52      2.71 o 
 -15   6   1        7.17        5.41      2.42 o 
 -14   6   1      191.44      199.96     22.19 o 
 -13   6   1       76.90      124.97     17.90 o 
 -12   6   1      729.42      636.25    116.73 o 
 -11   6   1       22.51       22.28      6.19 o 
 -10   6   1      291.09      268.45     37.03 o 
  -9   6   1        1.86        1.03      3.39 o 
  -8   6   1        1.71       12.51      6.27 o 
  -7   6   1       32.97       37.13      2.84 o 
  -6   6   1     2090.52     1973.17    313.25 o 
  -5   6   1     2896.94     2884.92    589.18 o 
  -4   6   1     3985.08     4344.27    954.63 o 
  -3   6   1      887.71      988.92    170.04 o 
  -2   6   1      129.12      132.72      6.45 o 
  -1   6   1      499.69      562.94      7.43 o 
   0   6   1     8275.82     9315.13   1166.53 o 
   1   6   1     5283.52     5759.71   1126.48 o 
   2   6   1     5770.03     6358.79   1738.66 o 
   3   6   1      631.84      590.36    173.75 o 
   4   6   1     7026.38     7139.49   1807.96 o 
   5   6   1      550.28      591.83     84.92 o 
   6   6   1      386.51      335.19     32.46 o 
   7   6   1      915.23      896.07     22.65 o 
   8   6   1        6.38       -4.07      4.07 o 
   9   6   1       23.08       19.33      2.78 o 
  10   6   1      215.68      198.65     54.43 o 
  11   6   1       10.97       11.36     14.05 o 
  12   6   1       33.40       37.22     11.79 o 
  13   6   1        4.33        2.07      3.89 o 
  14   6   1      143.58      157.01     24.86 o 
  15   6   1       29.60       36.63      3.51 o 
 -14   7   1      313.89      320.64     55.33 o 
 -13   7   1      168.57      163.03     31.90 o 
 -12   7   1      138.78      110.04     23.77 o 
 -11   7   1      345.11      282.76     80.46 o 
 -10   7   1      199.07      156.91     33.74 o 
  -9   7   1     1081.89     1030.65    151.05 o 
  -8   7   1      456.86      407.44     22.65 o 
  -7   7   1      386.08      482.23    105.73 o 
  -6   7   1     1035.39      939.19    133.56 o 
  -5   7   1        0.26       10.10      3.68 o 
  -4   7   1     2831.22     2775.59    531.51 o 
  -3   7   1      193.03      271.34     44.30 o 
  -2   7   1     2306.84     2904.79    203.78 o 
  -1   7   1     1908.24     2211.86     26.01 o 
   0   7   1     2488.72     2611.09    300.28 o 
   1   7   1      702.87      554.23     91.87 o 
   2   7   1        0.57        4.12      2.76 o 
   3   7   1      292.66      225.79     48.78 o 
   4   7   1     1649.34     1569.95    313.13 o 
   5   7   1     1411.23     1379.94    204.30 o 
   6   7   1       21.30       17.96      6.27 o 
   7   7   1      126.69      155.29      3.73 o 
   8   7   1      649.89      615.40     63.33 o 
   9   7   1     1984.19     1913.16    323.80 o 
  10   7   1     1634.72     1533.72    368.92 o 
  11   7   1      269.87      242.18     70.62 o 
  12   7   1        5.06        5.09      2.88 o 
  13   7   1       85.87       87.94     18.49 o 
  14   7   1        0.23       -1.97      2.83 o 
 -14   8   1       20.55       19.11      2.19 o 
 -13   8   1       14.30        8.95      4.26 o 
 -12   8   1       75.75       74.40     27.19 o 
 -11   8   1      392.76      317.23    100.70 o 
 -10   8   1       50.07       48.35      8.62 o 
  -9   8   1      211.35      223.42     38.43 o 
  -8   8   1      888.24      732.84     30.37 o 
  -7   8   1       57.99       65.70      4.18 o 
  -6   8   1       64.53       63.09      6.27 o 
  -5   8   1      203.36      184.32     22.61 o 
  -4   8   1      366.71      334.80     59.78 o 
  -3   8   1      336.27      374.69     49.63 o 
  -2   8   1        3.41       19.63      9.78 o 
  -1   8   1        4.76       11.18      3.43 o 
   0   8   1       85.34       74.29      5.94 o 
   1   8   1      357.10      294.16     49.22 o 
   2   8   1      414.99      334.83     60.73 o 
   3   8   1      794.99      722.94    147.30 o 
   4   8   1        2.11       27.94      2.24 o 
   5   8   1      368.18      359.74     23.39 o 
   6   8   1      652.54      660.95     13.52 o 
   7   8   1      251.62      228.93     18.76 o 
   8   8   1      856.19      804.79     87.81 o 
   9   8   1        3.00        2.12      5.08 o 
  10   8   1      550.55      569.00    142.77 o 
  11   8   1        1.59        5.49      3.40 o 
  12   8   1       39.82       42.49     11.88 o 
  13   8   1        2.89        6.06      3.85 o 
 -13   9   1        0.10        3.26      3.37 o 
 -12   9   1       49.42       51.19     16.06 o 
 -11   9   1      136.49      139.41     34.90 o 
 -10   9   1        6.12        2.50      3.42 o 
  -9   9   1      537.01      479.47     76.04 o 
  -8   9   1      703.26      679.03     74.36 o 
  -7   9   1        9.17        6.99      9.37 o 
  -6   9   1       82.05       81.98      3.49 o 
  -5   9   1       64.18       66.75      3.19 o 
  -4   9   1        6.72        3.44      2.83 o 
  -3   9   1     1017.77      936.46     66.04 o 
  -2   9   1     1335.70     1394.04     38.93 o 
  -1   9   1      159.42      179.03      8.37 o 
   0   9   1      869.21      860.71     59.08 o 
   1   9   1      495.78      522.84     76.28 o 
   2   9   1      731.56      755.98    112.73 o 
   3   9   1       62.57       93.55     11.13 o 
   4   9   1     1179.36     1207.22    136.18 o 
   5   9   1      465.08      474.23     19.04 o 
   6   9   1      568.11      551.32     13.68 o 
   7   9   1        0.21        8.38      3.19 o 
   8   9   1     1013.83      994.40    160.99 o 
   9   9   1     1172.40     1224.26    260.40 o 
  10   9   1       87.02       75.55     20.75 o 
  11   9   1       91.04       85.24     26.44 o 
  12   9   1       76.41       86.87     24.26 o 
  13   9   1      191.01      144.25      4.36 o 
 -12  10   1      152.02      131.84     45.38 o 
 -11  10   1      307.73      286.41    132.02 o 
 -10  10   1       48.80       40.18      6.94 o 
  -9  10   1      269.99      226.11     43.65 o 
  -8  10   1      401.83      382.93     59.70 o 
  -7  10   1     1397.35     1338.19     99.37 o 
  -6  10   1      797.11      832.24     64.65 o 
  -5  10   1        7.63        5.27      2.72 o 
  -4  10   1      587.01      549.44     12.93 o 
  -3  10   1       16.37       11.31      3.07 o 
  -2  10   1      635.36      621.54     14.87 o 
  -1  10   1     4360.25     4188.48    145.54 o 
   0  10   1     1258.86     1233.57    100.89 o 
   1  10   1      447.40      416.72     32.21 o 
   2  10   1     1088.44     1023.90     58.47 o 
   3  10   1      809.86      752.92     22.12 o 
   4  10   1        9.14       14.90      3.68 o 
   5  10   1      229.12      240.83     19.26 o 
   6  10   1      296.40      294.06     15.92 o 
   7  10   1     1144.23     1215.07    157.26 o 
   8  10   1      276.90      252.46     57.64 o 
   9  10   1      563.86      533.25    148.43 o 
  10  10   1       29.08       25.07      4.01 o 
  11  10   1        4.49        4.28      3.18 o 
  12  10   1       19.60       22.83      8.11 o 
 -11  11   1       69.52       66.50     27.02 o 
 -10  11   1        2.95       10.72      5.60 o 
  -9  11   1       99.55      126.54     33.81 o 
  -8  11   1        3.43       10.40      3.68 o 
  -7  11   1       44.22       51.00     10.29 o 
  -6  11   1      677.39      693.82     91.91 o 
  -5  11   1       30.36       35.18      3.42 o 
  -4  11   1      961.96      882.56     16.24 o 
  -3  11   1      241.44      224.72      5.53 o 
  -2  11   1      376.65      295.67      6.28 o 
  -1  11   1      625.61      607.60     12.23 o 
   0  11   1     1509.14     1504.44     45.20 o 
   1  11   1      116.51      152.65     11.38 o 
   2  11   1     2523.64     2671.21     53.17 o 
   3  11   1      220.97      249.43     27.55 o 
   4  11   1      235.45      234.61     21.02 o 
   5  11   1      207.53      254.48     29.06 o 
   6  11   1      519.73      498.13     62.60 o 
   7  11   1      315.38      296.59     62.35 o 
   8  11   1      549.48      556.91    136.00 o 
   9  11   1        3.01        1.88      4.29 o 
  10  11   1      555.66      491.36    178.85 o 
  -9  12   1      880.50      846.41    269.02 o 
  -8  12   1       42.92       32.20     11.29 o 
  -7  12   1      140.41      123.81     29.55 o 
  -6  12   1      107.03      129.32     28.28 o 
  -5  12   1      845.93      827.37    135.52 o 
  -4  12   1      259.84      262.10     12.23 o 
  -3  12   1      984.47      958.93     91.85 o 
  -2  12   1      142.45      131.41      4.26 o 
  -1  12   1      892.75      888.06     14.28 o 
   0  12   1      570.13      520.31     10.23 o 
   1  12   1        1.29       -1.51      4.61 o 
   2  12   1      425.51      421.51      8.71 o 
   3  12   1       17.69       18.32      2.85 o 
   4  12   1        0.33        9.63      2.49 o 
   5  12   1      272.96      286.89     40.46 o 
   6  12   1      108.33       97.46     20.00 o 
   7  12   1      217.45      191.92     53.27 o 
   8  12   1        7.23        2.36      4.10 o 
   9  12   1       36.58       39.43     15.89 o 
  -7  13   1       89.01       93.49     27.45 o 
  -6  13   1        9.89       12.76      4.68 o 
  -5  13   1      610.14      577.14    120.64 o 
  -4  13   1      371.65      341.71     53.91 o 
  -3  13   1       64.22       80.00      6.78 o 
  -2  13   1     1092.56     1068.85     63.63 o 
  -1  13   1        3.36        0.67      4.49 o 
   0  13   1      482.46      397.97      8.31 o 
   1  13   1       11.08        7.24      4.60 o 
   2  13   1       24.88       33.80      7.69 o 
   3  13   1       96.02       92.70     20.33 o 
   4  13   1        3.23        3.35      4.35 o 
   5  13   1        5.19        6.49      2.64 o 
   6  13   1      415.87      379.50     99.42 o 
   7  13   1       60.06       80.13     23.09 o 
  -5  14   1       25.94       36.94      9.03 o 
  -4  14   1      164.56      166.52     29.22 o 
  -3  14   1      326.34      360.82     41.08 o 
  -2  14   1       28.83       31.17      2.66 o 
  -1  14   1      265.93      300.66      7.46 o 
   0  14   1       55.59       64.66      3.08 o 
   1  14   1       89.35       73.58      6.86 o 
   2  14   1       46.94       54.71      9.28 o 
   3  14   1       17.06        9.07      6.94 o 
   4  14   1       39.82       34.99      3.85 o 
   5  14   1       14.20       21.21      2.68 o 
 -16   0   2       12.02       17.96      5.94 o 
 -14   0   2      588.48      608.76     89.67 o 
 -12   0   2      184.29      235.10     23.36 o 
 -10   0   2      211.84      224.68     26.88 o 
  -8   0   2    15522.75    15267.56   3511.95 o 
  -6   0   2    53844.37    45804.28   9042.76 o 
  -4   0   2   281174.84   242286.70  18277.74 o 
  -2   0   2     1073.18     1573.04     17.95 o 
   0   0   2      337.75      592.67      3.71 o 
   2   0   2    32024.53    24886.24   2144.44 o 
   4   0   2     6903.92     4877.86    297.82 o 
   6   0   2    17322.21    10055.67   2678.43 o 
   8   0   2    12940.37    10573.56   1178.24 o 
  10   0   2        2.24        4.31      2.83 o 
  12   0   2      102.77      108.15      4.55 o 
  14   0   2      173.03      220.08      8.71 o 
  16   0   2       64.02       84.33      8.28 o 
 -16   1   2        0.47        5.12      3.16 o 
 -15   1   2      393.18      476.31     63.90 o 
 -14   1   2        1.76        2.76      5.52 o 
 -13   1   2     1163.86     1344.50    212.40 o 
 -12   1   2      148.73      148.32     20.17 o 
 -11   1   2     2908.64     3142.08    469.23 o 
 -10   1   2       46.75       39.74      8.87 o 
  -9   1   2     3715.24     3581.16    694.61 o 
  -8   1   2     5080.91     4577.18    820.99 o 
  -7   1   2     1881.43     1530.14    255.01 o 
  -6   1   2     3284.30     2618.70    260.26 o 
  -5   1   2     1296.46     1397.37      9.91 o 
  -4   1   2    15961.21    14110.80    357.21 o 
  -3   1   2    48571.34    56197.37   1399.60 o 
  -2   1   2      140.50      191.10     11.07 o 
  -1   1   2    21616.59    33582.73    644.74 o 
   0   1   2       55.54       66.51     17.00 o 
   1   1   2     2330.88     2464.36    590.50 o 
   2   1   2      181.12      188.70     29.79 o 
   3   1   2      326.64      291.12     45.06 o 
   4   1   2     1242.07      898.59     92.68 o 
   5   1   2     1818.06     1312.19     46.70 o 
   6   1   2     5986.61     4147.06    411.61 o 
   7   1   2      772.56      559.21     88.58 o 
   8   1   2      235.42      180.61     32.42 o 
   9   1   2     5288.36     5064.68    389.22 o 
  10   1   2     2474.98     2393.51    189.14 o 
  11   1   2      343.46      309.53     17.52 o 
  12   1   2      669.05      767.53     17.47 o 
  13   1   2      603.29      632.59     13.77 o 
  14   1   2       31.36       16.00      3.64 o 
  15   1   2      562.88      617.53     33.34 o 
  16   1   2       41.59       35.33      3.93 o 
 -16   2   2        0.42       -4.59      4.59 o 
 -15   2   2      146.12      173.54      9.96 o 
 -14   2   2      116.66      126.17      4.85 o 
 -13   2   2      236.50      258.99     23.20 o 
 -12   2   2       62.38       97.99     17.57 o 
 -11   2   2      203.67      198.60     34.75 o 
 -10   2   2      106.52       96.55      6.95 o 
  -9   2   2     1670.21     1593.83    238.38 o 
  -8   2   2      153.19      112.51      6.03 o 
  -7   2   2        1.48        2.86      3.21 o 
  -6   2   2     2929.26     2324.02    117.92 o 
  -5   2   2      244.26      205.29      8.89 o 
  -4   2   2      642.36      736.43    103.67 o 
  -3   2   2       12.01        7.17      1.17 o 
  -2   2   2    18619.29    21592.88   1680.33 o 
  -1   2   2      802.93      797.01    270.89 o 
   0   2   2     6956.21     7001.59   3109.38 o 
   1   2   2      938.85      860.02    378.49 o 
   2   2   2    18588.58    12940.14   7269.92 o 
   3   2   2     1458.34     1105.38    355.24 o 
   4   2   2     4493.35     3610.14    679.66 o 
   5   2   2      700.94      547.62     17.02 o 
   6   2   2      173.45      160.29      5.19 o 
   7   2   2      141.23       94.50     12.14 o 
   8   2   2     8101.97     7062.97   1085.35 o 
   9   2   2      733.50      653.62    108.89 o 
  10   2   2     1302.53     1185.92    108.88 o 
  11   2   2     1346.78     1416.19    124.24 o 
  12   2   2       91.27      119.06      8.37 o 
  13   2   2        0.65       -5.79      5.79 o 
  14   2   2      237.88      322.28     12.23 o 
  15   2   2       20.42       29.02      3.07 o 
  16   2   2       62.64       47.43      2.76 o 
 -16   3   2      138.60      144.45      3.66 o 
 -15   3   2      113.90      144.14      4.18 o 
 -14   3   2       82.61      101.87      7.70 o 
 -13   3   2       56.08       62.48      3.76 o 
 -12   3   2       13.68       22.12      9.53 o 
 -11   3   2      781.36      768.91     55.41 o 
 -10   3   2       16.06        4.88      4.74 o 
  -9   3   2      363.39      312.82      6.40 o 
  -8   3   2      409.37      323.70      6.27 o 
  -7   3   2      260.90      192.69     14.92 o 
  -6   3   2      212.76      144.99      7.12 o 
  -5   3   2     1420.54      985.82    109.27 o 
  -4   3   2      124.41      111.11      2.53 o 
  -3   3   2       97.75       82.63     39.60 o 
  -2   3   2      701.81      703.16    122.46 o 
  -1   3   2    20047.69    13481.54   8367.83 o 
   0   3   2      228.41      219.44    106.01 o 
   1   3   2      243.33      384.40    182.90 o 
   2   3   2     1677.78     1525.99    636.84 o 
   3   3   2     8740.49     7985.57   2681.08 o 
   4   3   2      107.27       88.15     18.42 o 
   5   3   2     2819.25     2392.36    200.60 o 
   6   3   2     1899.53     1619.90     13.36 o 
   7   3   2      145.95      126.30     16.41 o 
   8   3   2      525.45      426.91     57.77 o 
   9   3   2     1237.01     1198.60    238.99 o 
  10   3   2      989.72      863.07    171.28 o 
  11   3   2     1258.37     1285.87    213.99 o 
  12   3   2      148.82      176.49     21.09 o 
  13   3   2      386.45      458.44     26.33 o 
  14   3   2        0.78       10.31      6.10 o 
  15   3   2      120.73      156.49      3.96 o 
 -16   4   2       42.59       61.75      2.90 o 
 -15   4   2        0.87       -0.73      4.71 o 
 -14   4   2        0.22        8.51      5.27 o 
 -13   4   2      153.67      147.73      4.85 o 
 -12   4   2        2.91        8.83      7.86 o 
 -11   4   2      634.94      676.81     12.94 o 
 -10   4   2     3377.18     3072.30    127.84 o 
  -9   4   2       90.61       77.59      7.53 o 
  -8   4   2       33.24       93.52     42.90 o 
  -7   4   2      604.52      436.91     45.05 o 
  -6   4   2      950.99      856.70     19.31 o 
  -5   4   2       16.24       11.45      3.18 o 
  -4   4   2      257.64      261.33     53.41 o 
  -3   4   2     1847.15     1970.74    119.43 o 
  -2   4   2     5498.42     6023.96    490.26 o 
  -1   4   2     3360.37     3194.30    774.91 o 
   0   4   2     3397.50     3415.40   1381.50 o 
   1   4   2      485.49      457.29    186.38 o 
   2   4   2      389.93      433.36    184.92 o 
   3   4   2     2207.92     2036.64    645.15 o 
   4   4   2       24.19       37.47     10.62 o 
   5   4   2     1755.99     1614.95    210.30 o 
   6   4   2      351.14      464.29      7.53 o 
   7   4   2      606.64      582.91     30.59 o 
   8   4   2      346.32      325.85     45.94 o 
   9   4   2        1.97        6.89      2.09 o 
  10   4   2       14.17       28.19      6.77 o 
  11   4   2      184.53      194.69     41.44 o 
  12   4   2      610.31      570.85     83.38 o 
  13   4   2      522.71      628.43     53.96 o 
  14   4   2       34.23       47.98      3.54 o 
  15   4   2      296.92      301.50     19.70 o 
 -15   5   2      178.04      232.44      7.29 o 
 -14   5   2       97.65      126.10     11.30 o 
 -13   5   2      179.88      194.23      6.03 o 
 -12   5   2        4.34       -4.76      7.02 o 
 -11   5   2       50.23       44.05      7.70 o 
 -10   5   2     2270.42     1949.20    281.95 o 
  -9   5   2       51.43       43.70      6.61 o 
  -8   5   2      375.21      285.89     16.85 o 
  -7   5   2       12.81       19.89      1.95 o 
  -6   5   2       69.53       95.65     20.50 o 
  -5   5   2       55.91       23.25      6.44 o 
  -4   5   2      531.03      599.59    107.41 o 
  -3   5   2     6000.07     7173.95    474.74 o 
  -2   5   2     5395.04     5697.06    430.76 o 
  -1   5   2     8764.72     9192.56   1654.73 o 
   0   5   2     1382.82     1432.91    426.31 o 
   1   5   2      276.85      377.79    169.83 o 
   2   5   2     1770.65     1746.27    610.68 o 
   3   5   2     4463.58     4579.80   1344.42 o 
   4   5   2       23.61       14.51      1.84 o 
   5   5   2      230.40      295.25     32.76 o 
   6   5   2      482.44      450.08     11.75 o 
   7   5   2      479.94      413.40     34.91 o 
   8   5   2      372.33      320.56     39.99 o 
   9   5   2      883.38      748.42    156.76 o 
  10   5   2       31.78       19.91      8.86 o 
  11   5   2      545.61      477.25    120.27 o 
  12   5   2      342.01      325.52     84.90 o 
  13   5   2      180.79      192.58     30.73 o 
  14   5   2        1.35       -3.26      7.94 o 
  15   5   2      204.08      215.04     13.91 o 
 -15   6   2        0.75        6.84      2.42 o 
 -14   6   2      148.15      174.32     14.40 o 
 -13   6   2       62.16       62.20      8.62 o 
 -12   6   2       17.41       16.12      3.09 o 
 -11   6   2     1371.29     1157.56    250.85 o 
 -10   6   2     1392.11     1271.57    261.12 o 
  -9   6   2       28.42       26.02      3.01 o 
  -8   6   2       39.41       49.22      2.64 o 
  -7   6   2     1058.87      955.68     97.86 o 
  -6   6   2      167.36      208.54     19.34 o 
  -5   6   2      131.26      113.91     20.68 o 
  -4   6   2      363.33      478.07     74.32 o 
  -3   6   2      292.83      274.88     22.05 o 
  -2   6   2    10031.92    10882.93    674.06 o 
  -1   6   2      997.18     1045.24    152.12 o 
   0   6   2     1211.51     1364.38    332.88 o 
   1   6   2     1023.15     1109.40    327.26 o 
   2   6   2       93.47       53.65     16.57 o 
   3   6   2      456.12      448.06    121.74 o 
   4   6   2    13211.95    13969.26   2452.17 o 
   5   6   2     1422.58     1316.75    117.66 o 
   6   6   2      706.13      837.20     23.20 o 
   7   6   2     1116.69     1006.13     72.93 o 
   8   6   2      883.95      771.12    103.42 o 
   9   6   2      752.53      710.68    153.07 o 
  10   6   2     2227.08     2218.34    559.74 o 
  11   6   2        5.92       23.51     11.79 o 
  12   6   2      420.60      393.20    104.33 o 
  13   6   2      262.15      248.79     46.08 o 
  14   6   2       63.10       77.72      3.29 o 
 -14   7   2      252.03      220.18     31.59 o 
 -13   7   2      102.27      106.09     20.00 o 
 -12   7   2      509.58      477.09    119.08 o 
 -11   7   2      402.93      343.12     88.38 o 
 -10   7   2       55.41       46.64     11.54 o 
  -9   7   2     1255.18     1044.04     76.25 o 
  -8   7   2     1948.52     1849.20     19.54 o 
  -7   7   2      623.30      569.29     56.36 o 
  -6   7   2     1516.14     1463.66    211.25 o 
  -5   7   2      717.35      677.55     99.64 o 
  -4   7   2      268.47      247.66     20.53 o 
  -3   7   2       98.59      100.74      9.54 o 
  -2   7   2       79.16       85.22      6.19 o 
  -1   7   2       13.27       22.89      5.35 o 
   0   7   2      319.07      308.87     71.69 o 
   1   7   2     1222.78     1394.71    351.73 o 
   2   7   2     2572.34     2583.90    700.13 o 
   3   7   2     1879.89     1962.96    433.40 o 
   4   7   2      451.50      469.82     67.63 o 
   5   7   2      384.19      422.45     33.63 o 
   6   7   2       42.26       44.96      4.10 o 
   7   7   2      150.79      167.78     12.39 o 
   8   7   2        5.37        9.34      6.61 o 
   9   7   2       34.01       34.35      3.36 o 
  10   7   2      484.02      454.83    145.98 o 
  11   7   2      167.53      152.27     51.15 o 
  12   7   2       90.99       99.99     33.38 o 
  13   7   2      247.84      230.25     53.95 o 
  14   7   2      424.40      446.32     73.28 o 
 -14   8   2        0.10        3.60      2.47 o 
 -13   8   2        0.57        0.95      3.93 o 
 -12   8   2      596.15      520.52    160.41 o 
 -11   8   2       78.49       55.54      6.36 o 
 -10   8   2       56.22       54.61     12.21 o 
  -9   8   2        3.47        7.16      3.31 o 
  -8   8   2      672.80      622.70     12.06 o 
  -7   8   2      693.66      629.94     17.65 o 
  -6   8   2     1412.74     1354.56    141.48 o 
  -5   8   2       68.68       51.68      2.59 o 
  -4   8   2      285.68      246.82     16.26 o 
  -3   8   2      360.11      310.87     10.56 o 
  -2   8   2     1768.38     1799.25    107.31 o 
  -1   8   2      724.95      743.00     90.65 o 
   0   8   2     3214.68     3068.37    588.74 o 
   1   8   2     3214.32     3105.19    647.37 o 
   2   8   2      527.46      513.78    123.08 o 
   3   8   2     1588.83     1463.13    284.00 o 
   4   8   2      427.96      426.41     39.34 o 
   5   8   2     2284.02     2263.44    109.14 o 
   6   8   2     4053.60     4212.22     30.04 o 
   7   8   2      492.52      507.58     64.10 o 
   8   8   2     1593.65     1565.79    205.68 o 
   9   8   2        4.32        9.06      7.19 o 
  10   8   2       23.14       14.33      3.09 o 
  11   8   2      160.25      160.88     53.41 o 
  12   8   2        5.16        4.34      3.85 o 
  13   8   2        0.12        4.36      2.97 o 
 -13   9   2      298.72      238.44     72.27 o 
 -12   9   2        0.66        4.02      3.05 o 
 -11   9   2        0.08        5.90      2.44 o 
 -10   9   2      412.28      301.89     83.52 o 
  -9   9   2      460.13      431.44     62.49 o 
  -8   9   2      507.76      517.62     41.11 o 
  -7   9   2       20.55       19.15      4.93 o 
  -6   9   2      215.90      211.94      4.86 o 
  -5   9   2        6.44       10.20      6.35 o 
  -4   9   2     1089.69      969.03     34.89 o 
  -3   9   2     1842.26     1782.47     18.33 o 
  -2   9   2     3240.57     3108.18    154.91 o 
  -1   9   2      964.38     1049.00    100.63 o 
   0   9   2        3.44       10.70     11.87 o 
   1   9   2        1.23        0.98      2.28 o 
   2   9   2      957.96      987.44    129.75 o 
   3   9   2     1118.18     1204.77    142.70 o 
   4   9   2     1354.37     1373.35     68.89 o 
   5   9   2      186.65      206.31      4.74 o 
   6   9   2       12.47       18.07      3.31 o 
   7   9   2      951.53     1055.54    122.63 o 
   8   9   2       18.67       21.85     11.12 o 
   9   9   2      101.40      100.14     17.99 o 
  10   9   2       93.71       92.34     29.95 o 
  11   9   2        7.77       13.83      7.02 o 
  12   9   2      241.84      196.23     70.46 o 
 -12  10   2       69.49       73.12     26.94 o 
 -11  10   2      200.27      159.72     60.30 o 
 -10  10   2       76.33       77.30     20.92 o 
  -9  10   2       26.18       19.92      7.19 o 
  -8  10   2      640.43      601.45     82.14 o 
  -7  10   2     1025.82      990.32     83.03 o 
  -6  10   2      294.53      244.43     19.35 o 
  -5  10   2       46.22       45.51      8.20 o 
  -4  10   2       50.15       34.53      3.25 o 
  -3  10   2      130.45      128.66      4.26 o 
  -2  10   2     1997.57     1975.87     20.44 o 
  -1  10   2     2790.81     2575.91    202.22 o 
   0  10   2        7.59        7.76      3.42 o 
   1  10   2      263.20      287.63     41.21 o 
   2  10   2       34.66       33.21      3.07 o 
   3  10   2      922.49      915.51     18.35 o 
   4  10   2     1346.70     1560.16     48.53 o 
   5  10   2      729.08      706.30     24.54 o 
   6  10   2       10.00       17.62      4.85 o 
   7  10   2      457.37      448.73     70.88 o 
   8  10   2      699.47      697.95    160.75 o 
   9  10   2        2.00        1.64      4.54 o 
  10  10   2      825.12      809.86    260.60 o 
  11  10   2       58.89       72.17     23.67 o 
 -11  11   2       10.96       13.97      7.36 o 
 -10  11   2       30.46       26.30     10.87 o 
  -9  11   2      110.70      142.57     43.18 o 
  -8  11   2       61.65       62.71      9.70 o 
  -7  11   2       55.28       45.51      9.12 o 
  -6  11   2      188.23      176.78     24.36 o 
  -5  11   2      424.98      401.70     30.86 o 
  -4  11   2      175.02      194.49      8.46 o 
  -3  11   2      336.94      307.08     11.40 o 
  -2  11   2      693.98      676.48     21.26 o 
  -1  11   2       90.97      113.78      4.35 o 
   0  11   2       50.80       57.44      3.55 o 
   1  11   2      239.78      213.35     20.85 o 
   2  11   2      658.25      643.46     26.12 o 
   3  11   2      195.94      219.57      9.04 o 
   4  11   2        1.74        3.93      4.38 o 
   5  11   2       83.84       91.59      8.62 o 
   6  11   2        3.77       -0.15      4.66 o 
   7  11   2       48.29       40.35      7.19 o 
   8  11   2        6.18        2.41      4.38 o 
   9  11   2      237.60      202.64     63.41 o 
  10  11   2       53.95       55.53     20.66 o 
  -9  12   2      101.42       97.22     24.86 o 
  -8  12   2      322.14      285.56     93.55 o 
  -7  12   2        0.51        3.22      2.90 o 
  -6  12   2      394.58      402.65     51.32 o 
  -5  12   2        9.01        3.76      4.81 o 
  -4  12   2        8.74        3.28      4.36 o 
  -3  12   2      459.51      371.05     27.09 o 
  -2  12   2       28.57       27.95      3.07 o 
  -1  12   2        8.30       -0.99      4.52 o 
   0  12   2      169.28      174.47      4.62 o 
   1  12   2     1383.67     1324.49     18.66 o 
   2  12   2      409.21      416.79     12.75 o 
   3  12   2       48.88       61.37      4.93 o 
   4  12   2       45.94       41.49      3.31 o 
   5  12   2       93.40       78.42     12.89 o 
   6  12   2       93.85      116.64     26.94 o 
   7  12   2      350.54      348.33     93.74 o 
   8  12   2      266.34      264.87     94.52 o 
   9  12   2      132.54      120.02     37.92 o 
  -7  13   2       12.17       14.72      2.25 o 
  -6  13   2      568.95      539.65    150.28 o 
  -5  13   2      139.74      144.74     29.46 o 
  -4  13   2       69.52       62.13      3.12 o 
  -3  13   2        1.31       -1.31      4.35 o 
  -2  13   2        3.63       -2.27      4.12 o 
  -1  13   2        7.53        8.35      8.19 o 
   0  13   2       20.25       25.48      2.84 o 
   1  13   2       54.49       49.90      3.07 o 
   2  13   2       86.76       79.85      4.94 o 
   3  13   2      160.27      167.80     16.07 o 
   4  13   2        5.62        7.93      2.64 o 
   5  13   2       96.95       84.42     21.09 o 
   6  13   2        4.03       11.23      4.52 o 
   7  13   2        6.89        8.28      3.43 o 
  -5  14   2      221.28      215.88     52.03 o 
  -4  14   2        7.12        3.27      2.24 o 
  -3  14   2      799.28      815.41     77.11 o 
  -2  14   2        2.22        3.19      3.51 o 
  -1  14   2        0.51        2.16      3.72 o 
   0  14   2       35.40       35.67      2.71 o 
   1  14   2       44.23       36.88      5.10 o 
   2  14   2        6.65        6.20      2.47 o 
   3  14   2     1085.52     1067.60    215.89 o 
   4  14   2        0.07       -0.48      4.35 o 
 -15   0   3      139.83      210.07     35.41 o 
 -13   0   3      133.17      139.17     34.56 o 
 -11   0   3      122.69      113.61     23.01 o 
  -9   0   3        2.19        2.51      3.85 o 
  -7   0   3     2578.86     2054.58    197.69 o 
  -5   0   3      299.99      456.54     51.70 o 
  -3   0   3      133.21      145.94      3.08 o 
  -1   0   3      217.83      295.56      4.87 o 
   1   0   3      580.84      650.07      4.97 o 
   3   0   3     5967.18     4667.94    313.01 o 
   5   0   3     2237.49     1615.31    220.24 o 
   7   0   3     4081.79     2336.42    817.15 o 
   9   0   3      793.55      707.14     70.83 o 
  11   0   3     1807.66     1688.34    174.76 o 
  13   0   3       19.60       15.12      3.54 o 
  15   0   3       27.81       27.99      3.07 o 
 -16   1   3      132.19      161.84     27.87 o 
 -15   1   3      209.14      294.32     29.81 o 
 -14   1   3        3.99        7.54      3.86 o 
 -13   1   3      199.43      231.19     44.79 o 
 -12   1   3      130.48      138.48     16.15 o 
 -11   1   3      206.09      182.26     35.34 o 
 -10   1   3     1087.88     1076.33    200.28 o 
  -9   1   3     1009.39      878.88    153.57 o 
  -8   1   3     2179.15     1925.70    319.30 o 
  -7   1   3     9789.88     7825.22    934.55 o 
  -6   1   3      282.87      260.48      5.28 o 
  -5   1   3     4036.04     4039.59     92.95 o 
  -4   1   3     2813.50     3070.17    104.67 o 
  -3   1   3     1905.09     2416.54     83.11 o 
  -2   1   3       26.12       30.78      2.76 o 
  -1   1   3       69.34      124.03     27.22 o 
   0   1   3       20.52       44.59      2.01 o 
   1   1   3    15241.33    16202.19   2795.09 o 
   2   1   3      155.40      151.90      9.22 o 
   3   1   3     1727.72     1248.05    179.88 o 
   4   1   3     1135.54      851.65     54.18 o 
   5   1   3     1702.75     1292.20     26.82 o 
   6   1   3       77.26       64.18      3.68 o 
   7   1   3     2619.60     1862.99    369.53 o 
   8   1   3      897.78      663.95    173.92 o 
   9   1   3     1377.50     1217.83    245.77 o 
  10   1   3      440.84      383.00     80.44 o 
  11   1   3       79.17       93.57     14.56 o 
  12   1   3       68.30       76.37      7.53 o 
  13   1   3      160.40      199.15     11.64 o 
  14   1   3      244.21      320.80     14.57 o 
  15   1   3        0.93        7.14      3.76 o 
 -16   2   3       89.70       94.02     10.46 o 
 -15   2   3      192.23      179.49     15.91 o 
 -14   2   3      247.16      322.16     29.40 o 
 -13   2   3      173.80      205.93     26.79 o 
 -12   2   3     2793.15     3071.43    423.75 o 
 -11   2   3      782.61      782.19    116.20 o 
 -10   2   3      424.14      397.31     88.99 o 
  -9   2   3      651.28      607.74    118.16 o 
  -8   2   3     3022.13     2860.59    460.50 o 
  -7   2   3    11389.29     9403.65    873.92 o 
  -6   2   3     5031.19     4356.89    160.59 o 
  -5   2   3     2382.13     2144.89     26.70 o 
  -4   2   3     3439.23     3664.67    156.15 o 
  -3   2   3     3429.74     4494.45    471.85 o 
  -2   2   3     1437.13     1575.78      9.02 o 
  -1   2   3        4.88        9.64      4.85 o 
   0   2   3    50247.56    65412.21  16124.82 o 
   1   2   3     1453.53     1464.32    457.13 o 
   2   2   3    20242.60    17686.83   6589.04 o 
   3   2   3     3076.45     2606.60    661.71 o 
   4   2   3     6108.93     5360.69    943.30 o 
   5   2   3      149.83      145.38     10.13 o 
   6   2   3     1469.88     1268.25     11.75 o 
   7   2   3     6353.21     5263.35    626.36 o 
   8   2   3     2651.45     2258.32    467.47 o 
   9   2   3      214.58      181.93     45.06 o 
  10   2   3     1360.09     1360.31    230.57 o 
  11   2   3      102.51      120.92     17.66 o 
  12   2   3     1207.24     1317.71    115.09 o 
  13   2   3        5.16       -5.78      5.78 o 
  14   2   3       59.64       54.63      5.27 o 
  15   2   3        1.08        2.50      3.39 o 
 -16   3   3       39.11       54.37      6.77 o 
 -15   3   3       24.66       27.01      3.42 o 
 -14   3   3       14.45       22.46      3.45 o 
 -13   3   3      654.51      665.03     60.90 o 
 -12   3   3     1778.02     1852.14    158.96 o 
 -11   3   3     3508.34     3708.28    394.40 o 
 -10   3   3      449.77      447.07     32.72 o 
  -9   3   3      230.88      236.51      7.62 o 
  -8   3   3      888.87      838.91     80.18 o 
  -7   3   3        2.18       13.67      5.18 o 
  -6   3   3       36.12       32.82      1.76 o 
  -5   3   3     2274.48     2002.17    263.08 o 
  -4   3   3      863.27      888.12     65.12 o 
  -3   3   3     2399.02     2307.37    139.19 o 
  -2   3   3     2235.42     2106.57    599.97 o 
  -1   3   3    18030.20    14660.90   6555.63 o 
   0   3   3      755.21      705.77    250.80 o 
   1   3   3     2933.80     2928.32   1150.03 o 
   2   3   3      336.90      340.27    114.48 o 
   3   3   3     1883.60     1847.22    541.95 o 
   4   3   3     1305.04     1218.13    202.74 o 
   5   3   3      513.01      431.32     34.54 o 
   6   3   3      101.03      108.48      5.44 o 
   7   3   3     4241.02     3852.09    303.51 o 
   8   3   3      103.74       87.38     16.82 o 
   9   3   3      399.09      363.30     79.50 o 
  10   3   3       85.97       97.70     32.29 o 
  11   3   3      328.66      311.68     64.61 o 
  12   3   3      197.39      199.59     30.23 o 
  13   3   3       34.68       57.98      8.78 o 
  14   3   3       45.22       54.85      3.49 o 
  15   3   3        1.76       13.71      2.72 o 
 -16   4   3       26.63       35.98      2.72 o 
 -15   4   3        4.98        7.94      8.36 o 
 -14   4   3      306.46      329.96     24.72 o 
 -13   4   3       47.63       62.88      9.03 o 
 -12   4   3       14.15       13.89      3.52 o 
 -11   4   3       16.83       14.11      3.41 o 
 -10   4   3      804.98      718.78     52.06 o 
  -9   4   3      697.44      535.93     10.03 o 
  -8   4   3     2945.63     2231.68     72.71 o 
  -7   4   3       12.34       16.55      2.93 o 
  -6   4   3       34.32       40.56      7.95 o 
  -5   4   3        3.85        8.81      3.34 o 
  -4   4   3     2963.74     2288.59    402.69 o 
  -3   4   3     5768.52     4644.45   1513.88 o 
  -2   4   3    19842.97    16330.20   8312.32 o 
  -1   4   3      549.70      471.35    219.39 o 
   0   4   3     9602.70     8534.05   4144.54 o 
   1   4   3       79.93       79.01     35.65 o 
   2   4   3     2408.09     2390.75    798.78 o 
   3   4   3     2683.94     2552.92    675.23 o 
   4   4   3      149.01      221.48     38.35 o 
   5   4   3      268.12      257.07     28.25 o 
   6   4   3     1079.41     1126.49     22.28 o 
   7   4   3      620.53      537.64     44.45 o 
   8   4   3     1689.52     1647.31    224.65 o 
   9   4   3        1.86        0.96      3.52 o 
  10   4   3      279.93      268.63     65.01 o 
  11   4   3       37.17       31.03      6.52 o 
  12   4   3     2889.58     3068.44    537.89 o 
  13   4   3       33.21       44.23      8.36 o 
  14   4   3       90.81      103.75     12.22 o 
  15   4   3       41.62       54.22      2.95 o 
 -15   5   3       83.63       97.44      3.48 o 
 -14   5   3      785.80      808.88     12.84 o 
 -13   5   3       22.65       27.93      3.19 o 
 -12   5   3      142.42      153.19      7.03 o 
 -11   5   3      600.69      539.79     10.21 o 
 -10   5   3        9.43        8.32      3.70 o 
  -9   5   3      412.80      336.10     50.57 o 
  -8   5   3      167.36      122.55     10.30 o 
  -7   5   3     1858.41     1555.28     35.72 o 
  -6   5   3     1134.58     1054.10     86.69 o 
  -5   5   3       27.25       29.33      1.95 o 
  -4   5   3     2191.66     2117.55     30.12 o 
  -3   5   3      145.98      161.48     27.88 o 
  -2   5   3     1299.62     1235.50    352.02 o 
  -1   5   3     4337.37     4105.95   1634.19 o 
   0   5   3      187.64      178.57     85.96 o 
   1   5   3      962.84      680.85    230.49 o 
   2   5   3      667.98      614.01    173.24 o 
   3   5   3     1403.41     1378.26    323.78 o 
   4   5   3     1280.51     1198.22    178.21 o 
   5   5   3      783.35      781.54     77.52 o 
   6   5   3      332.07      328.73     10.90 o 
   7   5   3      843.35      909.01     52.34 o 
   8   5   3      490.79      436.79     78.38 o 
   9   5   3      113.80      110.92     21.00 o 
  10   5   3      780.86      767.44    207.73 o 
  11   5   3      289.62      238.67     63.09 o 
  12   5   3     2005.24     1967.33    468.97 o 
  13   5   3       21.47       31.55      3.41 o 
  14   5   3      180.88      192.03     18.59 o 
  15   5   3        0.29        2.17      5.52 o 
 -15   6   3        1.31       -1.19      4.43 o 
 -14   6   3       70.49      101.08      5.27 o 
 -13   6   3       32.81       25.34      7.19 o 
 -12   6   3       32.64       42.30      5.10 o 
 -11   6   3       29.25       37.44     12.88 o 
 -10   6   3      276.30      231.31     21.70 o 
  -9   6   3       75.94       88.65     12.05 o 
  -8   6   3     1344.54     1182.30     15.04 o 
  -7   6   3      506.65      439.65     37.35 o 
  -6   6   3       13.95       53.96     27.85 o 
  -5   6   3       15.17       30.44      1.95 o 
  -4   6   3     1843.11     1805.09     15.07 o 
  -3   6   3     2358.65     2474.98    282.41 o 
  -2   6   3      981.12      987.74    213.71 o 
  -1   6   3     2029.07     1974.51    613.35 o 
   0   6   3    14581.14    14257.52   5112.97 o 
   1   6   3     1360.12     1441.10    433.33 o 
   2   6   3      611.90      626.12    164.54 o 
   3   6   3     1269.33     1438.35    295.54 o 
   4   6   3       78.09       88.92     13.30 o 
   5   6   3        0.45        0.14      3.01 o 
   6   6   3      217.95      225.23      4.96 o 
   7   6   3      258.05      228.93     27.56 o 
   8   6   3        1.70        3.13      4.17 o 
   9   6   3       40.70       52.61     10.45 o 
  10   6   3       84.10      109.81     46.10 o 
  11   6   3       84.64       87.88     27.36 o 
  12   6   3      424.30      371.33    136.37 o 
  13   6   3      355.14      335.36     76.04 o 
  14   6   3       81.86       84.99      9.45 o 
 -14   7   3       68.77       52.13      4.27 o 
 -13   7   3       47.91       33.60      6.27 o 
 -12   7   3        0.61        7.89      6.27 o 
 -11   7   3      274.14      229.66     52.86 o 
 -10   7   3      256.14      213.07     45.48 o 
  -9   7   3       32.00       35.32      3.85 o 
  -8   7   3     2190.94     2030.13     24.37 o 
  -7   7   3      278.86      267.56     26.22 o 
  -6   7   3      641.41      656.87     73.68 o 
  -5   7   3     4789.78     4806.16    287.82 o 
  -4   7   3       34.13       42.27      7.19 o 
  -3   7   3       17.88        3.85      2.96 o 
  -2   7   3      451.18      457.37     74.87 o 
  -1   7   3      745.41      542.35    119.48 o 
   0   7   3       62.13       72.84     22.50 o 
   1   7   3     4416.91     4588.26   1204.90 o 
   2   7   3      494.64      535.22    110.06 o 
   3   7   3       25.03       10.08      5.27 o 
   4   7   3      435.50      490.75     64.18 o 
   5   7   3     1143.32     1225.06     21.76 o 
   6   7   3      908.76      846.41     44.36 o 
   7   7   3     1790.81     1826.60    169.36 o 
   8   7   3        4.61        8.52      6.10 o 
   9   7   3      140.32      127.83     31.72 o 
  10   7   3      177.63      167.19     50.48 o 
  11   7   3        8.81        2.01      5.14 o 
  12   7   3      264.94      248.12     94.84 o 
  13   7   3      788.06      762.17    169.90 o 
 -14   8   3        4.99        6.57      3.26 o 
 -13   8   3       99.84      121.40     34.56 o 
 -12   8   3      169.52      145.38     38.26 o 
 -11   8   3        0.76        2.82      3.01 o 
 -10   8   3        6.35        0.35      6.10 o 
  -9   8   3      294.48      268.08     35.52 o 
  -8   8   3       10.29       15.15      7.02 o 
  -7   8   3      131.87      138.11      8.45 o 
  -6   8   3        5.12        8.27      2.36 o 
  -5   8   3      184.23      184.30      3.73 o 
  -4   8   3      273.36      251.45      5.10 o 
  -3   8   3       10.00       18.44      2.93 o 
  -2   8   3      626.73      708.27    125.52 o 
  -1   8   3     2677.99     2580.35    613.22 o 
   0   8   3     4211.48     4019.02    949.68 o 
   1   8   3     3742.85     3722.60    828.31 o 
   2   8   3      244.34      282.84     46.66 o 
   3   8   3       77.08       64.39      9.37 o 
   4   8   3     2426.85     2605.13    200.24 o 
   5   8   3       68.12       80.82      4.60 o 
   6   8   3      823.76      883.71     45.84 o 
   7   8   3      505.32      503.69     80.13 o 
   8   8   3      381.70      374.63     74.86 o 
   9   8   3      270.75      263.98     69.53 o 
  10   8   3      245.60      225.13     74.96 o 
  11   8   3      408.55      332.95    132.59 o 
  12   8   3      506.34      420.38    136.08 o 
  13   8   3       26.69       18.77      4.35 o 
 -13   9   3      236.81      214.32     59.49 o 
 -12   9   3        5.14        4.25      7.86 o 
 -11   9   3      167.21      159.83     47.97 o 
 -10   9   3      283.95      224.90     50.52 o 
  -9   9   3       19.83       10.78      3.93 o 
  -8   9   3      215.45      208.78     25.54 o 
  -7   9   3      229.01      231.39      5.15 o 
  -6   9   3      915.16      809.72     17.33 o 
  -5   9   3      443.17      447.09      8.90 o 
  -4   9   3      160.49      172.55     13.39 o 
  -3   9   3       32.09       23.90      2.48 o 
  -2   9   3      171.29      181.76     22.60 o 
  -1   9   3      251.34      280.91     54.78 o 
   0   9   3      375.35      378.04     70.85 o 
   1   9   3       11.45        9.68      2.76 o 
   2   9   3     1124.00     1101.26    149.62 o 
   3   9   3      151.28      161.66     17.91 o 
   4   9   3     1738.06     1887.32     87.01 o 
   5   9   3     4830.79     5192.53     99.63 o 
   6   9   3      575.62      616.90     51.54 o 
   7   9   3      467.72      474.67     70.46 o 
   8   9   3     1250.51     1245.88    264.83 o 
   9   9   3      109.29      137.21     44.85 o 
  10   9   3      193.82      177.69     60.20 o 
  11   9   3      376.47      336.36    133.42 o 
  12   9   3        7.94       12.54      4.26 o 
 -12  10   3      105.86      100.87     35.15 o 
 -11  10   3      468.81      463.47    166.94 o 
 -10  10   3      168.65      152.52     36.67 o 
  -9  10   3      316.25      304.47     58.50 o 
  -8  10   3       52.03       47.59      3.48 o 
  -7  10   3     1248.71     1163.03    122.21 o 
  -6  10   3      806.72      790.70     50.95 o 
  -5  10   3     3366.07     3105.05    116.35 o 
  -4  10   3      614.21      595.59     22.50 o 
  -3  10   3      846.15      799.02     47.61 o 
  -2  10   3        4.09        9.69      6.02 o 
  -1  10   3      436.65      471.15     43.19 o 
   0  10   3      507.43      458.81     56.81 o 
   1  10   3      148.09      158.55     13.98 o 
   2  10   3      850.55      812.52     57.95 o 
   3  10   3      780.70      822.79     19.00 o 
   4  10   3       71.34       65.50      4.94 o 
   5  10   3      527.33      554.63     40.62 o 
   6  10   3      354.88      399.94     38.22 o 
   7  10   3      638.36      639.22    128.84 o 
   8  10   3       83.83      105.18     15.31 o 
   9  10   3        5.66        2.06      4.42 o 
  10  10   3       18.94       21.76      6.44 o 
  11  10   3       63.83       58.13     20.75 o 
 -11  11   3        9.29        7.07      4.01 o 
 -10  11   3       10.48       16.60      2.29 o 
  -9  11   3      494.36      410.96    117.08 o 
  -8  11   3      123.12      114.57     25.44 o 
  -7  11   3        0.35        8.69      2.76 o 
  -6  11   3        2.70        1.78      3.49 o 
  -5  11   3      736.95      697.70     67.15 o 
  -4  11   3      401.34      413.30     26.33 o 
  -3  11   3      316.66      326.55     23.21 o 
  -2  11   3      355.80      341.73     27.74 o 
  -1  11   3       48.84       42.80      5.85 o 
   0  11   3      902.55      953.99     75.39 o 
   1  11   3        1.03        1.10      4.71 o 
   2  11   3      803.18      867.96     14.15 o 
   3  11   3      675.39      704.45     12.95 o 
   4  11   3     2084.33     2187.17    147.33 o 
   5  11   3      358.71      356.63     51.89 o 
   6  11   3     2378.93     2382.26    438.03 o 
   7  11   3       13.13       12.38      6.61 o 
   8  11   3       64.30       58.89     16.90 o 
   9  11   3      184.57      181.41     56.86 o 
  10  11   3        5.31       -0.70      3.37 o 
  -9  12   3      316.45      243.79    103.47 o 
  -8  12   3      457.49      422.67    128.99 o 
  -7  12   3      112.09      115.86     23.52 o 
  -6  12   3       28.05       27.75      2.93 o 
  -5  12   3       85.44       55.40      3.31 o 
  -4  12   3       30.62       35.24      9.12 o 
  -3  12   3      593.16      529.90     46.01 o 
  -2  12   3       62.17       78.61     15.06 o 
  -1  12   3      397.40      377.55      8.97 o 
   0  12   3       42.23       32.55      2.96 o 
   1  12   3        6.42        3.70      3.43 o 
   2  12   3      289.19      297.58     15.75 o 
   3  12   3       12.53       15.84      2.95 o 
   4  12   3      179.66      173.94     22.27 o 
   5  12   3      387.79      429.27     95.42 o 
   6  12   3       59.66       48.15      8.62 o 
   7  12   3       36.35       35.11      8.28 o 
   8  12   3      115.88      132.36     43.61 o 
  -7  13   3       82.37       83.02     17.66 o 
  -6  13   3      183.74      172.91     43.13 o 
  -5  13   3      159.87      150.82     34.58 o 
  -4  13   3      491.71      404.91     44.40 o 
  -3  13   3        0.15        1.51      4.02 o 
  -2  13   3      198.48      170.94      4.14 o 
  -1  13   3        9.98        7.59      3.34 o 
   0  13   3        0.47       -3.49      8.44 o 
   1  13   3        2.26        3.82      3.01 o 
   2  13   3      800.07      751.95    111.12 o 
   3  13   3       96.69      101.51     11.71 o 
   4  13   3      245.99      246.54     45.91 o 
   5  13   3      148.52      159.60     30.97 o 
   6  13   3        1.32        3.07      2.52 o 
   7  13   3       18.19       21.91     12.63 o 
  -5  14   3      100.34      105.14     23.60 o 
  -4  14   3       17.02       14.10      2.29 o 
  -3  14   3        4.90       -3.71      3.71 o 
  -2  14   3        0.30        3.57      2.73 o 
  -1  14   3       13.86       24.92      2.48 o 
   0  14   3        4.86        6.40      7.36 o 
   1  14   3       30.01       29.15      8.20 o 
   2  14   3       43.85       41.15      5.10 o 
   3  14   3        1.08        1.07      3.66 o 
   4  14   3      217.05      197.00     50.35 o 
 -16   0   4      439.30      532.11     95.16 o 
 -14   0   4       31.86       48.65     12.88 o 
 -12   0   4     4664.71     4591.43   1061.36 o 
 -10   0   4     1477.26     1516.44    366.02 o 
  -8   0   4     8257.02     7172.45    838.13 o 
  -6   0   4      984.31     1226.15     27.96 o 
  -4   0   4     4122.05     4744.77     51.24 o 
  -2   0   4     8234.52    11956.58    317.88 o 
   0   0   4       98.96      131.52      2.72 o 
   2   0   4   222849.31   191613.02   7704.53 o 
   4   0   4     1438.70     1143.77    173.31 o 
   6   0   4     1482.87      634.71    340.13 o 
   8   0   4     3914.94     2495.59    869.24 o 
  10   0   4      314.97      292.25     47.18 o 
  12   0   4     1242.12     1343.36    118.66 o 
  14   0   4      487.00      512.01     21.48 o 
 -16   1   4        0.05        2.21      4.81 o 
 -15   1   4      823.98      798.70    131.16 o 
 -14   1   4       48.30       43.41     10.04 o 
 -13   1   4      103.86      145.16     30.46 o 
 -12   1   4     1445.42     1437.97    280.47 o 
 -11   1   4       17.50       16.26      4.35 o 
 -10   1   4     2246.53     2069.21    435.63 o 
  -9   1   4     1250.94     1017.38    174.27 o 
  -8   1   4     4138.97     3206.95    272.28 o 
  -7   1   4    19720.90    18894.56   1135.46 o 
  -6   1   4       23.41       94.96     52.35 o 
  -5   1   4     4934.95     5572.83    173.48 o 
  -4   1   4     1495.68     1777.63     52.92 o 
  -3   1   4     5695.63     7248.45    167.51 o 
  -2   1   4       83.74      114.35      2.60 o 
  -1   1   4     3316.57     4246.72    102.95 o 
   0   1   4      201.98      268.60     16.28 o 
   1   1   4    29605.76    36121.51   3138.29 o 
   2   1   4     2423.10     2420.89    182.55 o 
   3   1   4    11080.59    10568.86    796.51 o 
   4   1   4     3677.84     2880.42     99.50 o 
   5   1   4      109.10      108.53      8.45 o 
   6   1   4     2131.45     1421.71    320.07 o 
   7   1   4        4.90        5.79      2.51 o 
   8   1   4     2596.86     1861.62    598.68 o 
   9   1   4      451.51      328.96    112.25 o 
  10   1   4      307.60      264.45     61.26 o 
  11   1   4     1172.68     1130.60    149.96 o 
  12   1   4       30.69       36.32      7.11 o 
  13   1   4       13.53       10.38      5.02 o 
  14   1   4        7.08       16.31      3.31 o 
  15   1   4      353.46      472.80      9.12 o 
 -16   2   4       45.04       41.63      9.03 o 
 -15   2   4      354.43      332.10     28.84 o 
 -14   2   4      266.12      321.20     31.50 o 
 -13   2   4      332.57      399.38     48.61 o 
 -12   2   4      181.04      202.29     30.22 o 
 -11   2   4        0.43        2.95      4.74 o 
 -10   2   4       91.02       62.23     14.89 o 
  -9   2   4      217.47      183.98     21.86 o 
  -8   2   4      448.95      429.33     52.12 o 
  -7   2   4      407.24      376.43     25.60 o 
  -6   2   4     1526.25     1445.03     60.25 o 
  -5   2   4      765.02      847.58     31.70 o 
  -4   2   4      794.93     1115.38    117.67 o 
  -3   2   4      346.47      520.97     33.01 o 
  -2   2   4     8871.36    12736.71    273.07 o 
  -1   2   4      411.29      553.91     59.91 o 
   0   2   4     1385.36     1656.07    299.69 o 
   1   2   4      753.18      814.71    185.63 o 
   2   2   4     1079.71     1238.92    293.81 o 
   3   2   4      257.13      219.73     39.67 o 
   4   2   4    37144.08    35301.34   3877.15 o 
   5   2   4       53.14       53.13      2.18 o 
   6   2   4     5598.76     4686.13    305.08 o 
   7   2   4      323.16      325.63     21.21 o 
   8   2   4       51.59       60.99      5.10 o 
   9   2   4      314.07      268.51     81.38 o 
  10   2   4     2763.16     2597.74    652.86 o 
  11   2   4      220.49      239.51     34.59 o 
  12   2   4      533.41      507.45     40.37 o 
  13   2   4      189.14      201.90     16.08 o 
  14   2   4        6.03       10.81      2.96 o 
  15   2   4       51.37       55.57      3.12 o 
 -16   3   4      174.12      189.31     13.82 o 
 -15   3   4        3.64        1.89      3.95 o 
 -14   3   4      175.90      206.70      9.54 o 
 -13   3   4        2.05       -5.94      7.78 o 
 -12   3   4       13.24       18.95      4.26 o 
 -11   3   4     1740.65     1794.51    243.58 o 
 -10   3   4      177.67      134.97     24.20 o 
  -9   3   4      397.91      324.03     39.00 o 
  -8   3   4       89.10       72.98      2.81 o 
  -7   3   4       10.40       15.43      4.68 o 
  -6   3   4      923.00      920.57     93.86 o 
  -5   3   4     8248.81     9617.88    745.35 o 
  -4   3   4     1612.64     2129.58    221.94 o 
  -3   3   4      319.74      290.82      7.47 o 
  -2   3   4       45.87       51.71      9.12 o 
  -1   3   4      907.67      833.28    197.51 o 
   0   3   4      511.43      547.26    156.41 o 
   1   3   4     6244.66     6314.67   1847.46 o 
   2   3   4     1401.77     1508.27    385.79 o 
   3   3   4       88.86      116.95     30.88 o 
   4   3   4     1149.07      896.16    135.84 o 
   5   3   4    13666.78    13359.69    712.68 o 
   6   3   4      439.25      376.36     16.79 o 
   7   3   4     3027.41     3001.90    332.68 o 
   8   3   4       30.81       29.16      2.30 o 
   9   3   4      582.11      566.15    132.50 o 
  10   3   4        0.72        6.55      3.60 o 
  11   3   4      239.44      269.73     62.98 o 
  12   3   4      139.48      149.78     14.14 o 
  13   3   4       30.53       41.20      5.10 o 
  14   3   4       10.33       12.32      4.60 o 
  15   3   4        4.82        4.19      4.31 o 
 -16   4   4       16.09       18.85      2.59 o 
 -15   4   4        1.02        3.48      4.83 o 
 -14   4   4      757.75      836.36     53.39 o 
 -13   4   4      281.16      322.36      6.86 o 
 -12   4   4      145.98      185.84     18.92 o 
 -11   4   4      194.87      179.34     16.41 o 
 -10   4   4      304.59      235.95     36.70 o 
  -9   4   4      188.41      180.40     18.09 o 
  -8   4   4     1677.67     1422.91    113.58 o 
  -7   4   4     2580.92     2088.99     42.26 o 
  -6   4   4       25.96       22.41      1.88 o 
  -5   4   4     4267.75     4879.64    658.05 o 
  -4   4   4     3138.37     3433.24    333.52 o 
  -3   4   4      259.70      263.00     59.11 o 
  -2   4   4      139.55      161.32     62.39 o 
  -1   4   4      141.53      128.31     38.94 o 
   0   4   4      203.37      251.12     84.40 o 
   1   4   4     1922.37     1951.55    656.78 o 
   2   4   4     2586.07     3139.49    869.71 o 
   3   4   4      767.77      902.49    209.38 o 
   4   4   4      156.89       98.95     15.41 o 
   5   4   4       60.95       50.20      3.60 o 
   6   4   4        7.38        7.94      1.83 o 
   7   4   4       51.69       50.45      5.02 o 
   8   4   4        6.94       19.97      2.19 o 
   9   4   4     1774.29     1666.04    371.11 o 
  10   4   4      117.97      118.33     32.47 o 
  11   4   4       25.16       20.34      3.33 o 
  12   4   4      166.52      166.37     34.07 o 
  13   4   4       55.58       76.41     19.99 o 
  14   4   4      841.84     1021.31     88.64 o 
  15   4   4       47.26       53.50      4.02 o 
 -15   5   4        1.86        4.35      4.43 o 
 -14   5   4      299.16      336.75      7.39 o 
 -13   5   4       35.77       44.16      3.42 o 
 -12   5   4       84.68       67.88      3.76 o 
 -11   5   4     1107.60     1110.27     61.67 o 
 -10   5   4        2.01        2.20      5.02 o 
  -9   5   4     2306.90     1895.14     87.64 o 
  -8   5   4        4.18        4.98      4.68 o 
  -7   5   4      444.77      349.03     45.81 o 
  -6   5   4     2511.57     1981.07    293.90 o 
  -5   5   4     4646.01     3033.19   1398.24 o 
  -4   5   4     3169.77     2427.53    974.26 o 
  -3   5   4     5620.80     5127.46   2127.49 o 
  -2   5   4      183.84      129.30     60.23 o 
  -1   5   4      372.72      334.82    141.17 o 
   0   5   4      379.11      388.23    138.16 o 
   1   5   4     4773.59     5045.27   1576.24 o 
   2   5   4     1074.75     1096.10    251.23 o 
   3   5   4      139.38      166.10     28.05 o 
   4   5   4        7.02       15.40      4.85 o 
   5   5   4     3039.77     3461.52    165.65 o 
   6   5   4      421.99      437.30     26.84 o 
   7   5   4       43.37       54.22      4.43 o 
   8   5   4       10.60       16.57      7.02 o 
   9   5   4      823.88      765.85    169.46 o 
  10   5   4      557.50      548.25    149.91 o 
  11   5   4       58.47       68.11     24.93 o 
  12   5   4       95.80      128.91     30.87 o 
  13   5   4     1610.08     1748.36    305.07 o 
  14   5   4       11.58        8.10      4.18 o 
 -15   6   4      248.35      273.91     12.91 o 
 -14   6   4      294.39      302.87      6.33 o 
 -13   6   4       19.64       26.84      5.60 o 
 -12   6   4       14.64       27.88      6.69 o 
 -11   6   4        0.06       -5.38      5.38 o 
 -10   6   4     3936.86     3365.25    380.70 o 
  -9   6   4     1068.35      817.37    110.95 o 
  -8   6   4       12.22       21.25      2.66 o 
  -7   6   4       21.48       27.02      5.35 o 
  -6   6   4     1464.87     1065.74    345.54 o 
  -5   6   4      466.60      363.65     70.84 o 
  -4   6   4     2769.31     2735.78    628.20 o 
  -3   6   4      337.47      380.14    119.92 o 
  -2   6   4      462.71      606.70    215.19 o 
  -1   6   4     2180.86     1982.59    689.97 o 
   0   6   4     8716.60     8824.67   2769.99 o 
   1   6   4     1286.51     1230.10    312.75 o 
   2   6   4      196.97      276.49     58.13 o 
   3   6   4     1027.75     1023.38    161.84 o 
   4   6   4     5425.95     6013.74    479.93 o 
   5   6   4     1553.95     1460.25     17.69 o 
   6   6   4      995.67      982.86     48.94 o 
   7   6   4      183.14      181.77     20.43 o 
   8   6   4     1030.39      951.90    177.79 o 
   9   6   4      117.46      118.84     27.20 o 
  10   6   4      105.89      117.53     27.61 o 
  11   6   4     1690.54     1605.40    519.38 o 
  12   6   4        9.16        6.45      3.72 o 
  13   6   4      257.58      225.14     48.76 o 
  14   6   4       98.43       91.80      7.03 o 
 -14   7   4       25.33       35.55      2.90 o 
 -13   7   4       32.90       32.87      3.01 o 
 -12   7   4      353.45      348.29     73.77 o 
 -11   7   4        5.78        7.86      3.52 o 
 -10   7   4       11.34        7.79      3.62 o 
  -9   7   4     1148.21      867.70     69.28 o 
  -8   7   4     1817.58     1542.87     38.19 o 
  -7   7   4      538.03      415.88     12.17 o 
  -6   7   4     1005.23      826.51     70.34 o 
  -5   7   4      560.37      542.83     63.57 o 
  -4   7   4      819.16      785.66    120.42 o 
  -3   7   4     4931.36     4590.24   1039.36 o 
  -2   7   4     6095.34     5633.89   1634.73 o 
  -1   7   4     6409.98     6684.78   1967.14 o 
   0   7   4     2067.62     2012.89    512.32 o 
   1   7   4        9.34        6.82      1.64 o 
   2   7   4       55.39       67.21     14.56 o 
   3   7   4        2.22        4.82      2.32 o 
   4   7   4        3.47       -2.11      4.01 o 
   5   7   4      154.26      141.55      7.62 o 
   6   7   4      216.15      206.21     17.42 o 
   7   7   4      192.80      226.90     21.27 o 
   8   7   4      329.19      307.52     68.38 o 
   9   7   4      205.11      218.89     62.80 o 
  10   7   4     1022.38      972.28    314.53 o 
  11   7   4       51.84       68.10     18.90 o 
  12   7   4      369.77      275.19     94.58 o 
  13   7   4      809.09      787.80    139.67 o 
 -14   8   4      114.96      121.68     15.90 o 
 -13   8   4       78.60       55.72     15.48 o 
 -12   8   4       17.37       18.09      3.85 o 
 -11   8   4      750.29      661.65    200.32 o 
 -10   8   4      262.71      233.75     71.62 o 
  -9   8   4      456.77      422.47     54.52 o 
  -8   8   4      756.35      672.00     23.20 o 
  -7   8   4       25.36       35.38      6.77 o 
  -6   8   4     1631.54     1468.00     71.98 o 
  -5   8   4      295.95      269.68     10.39 o 
  -4   8   4     1062.73      899.58    119.33 o 
  -3   8   4        8.12        5.66      2.00 o 
  -2   8   4        1.83        3.47      1.85 o 
  -1   8   4      135.50      174.03     74.58 o 
   0   8   4      269.86      312.44     75.16 o 
   1   8   4     4110.33     4234.92    785.09 o 
   2   8   4     5178.25     5550.68    797.44 o 
   3   8   4     1045.73     1183.56     80.64 o 
   4   8   4      446.11      463.95     22.73 o 
   5   8   4      529.98      510.73     30.38 o 
   6   8   4      124.43      113.36     18.58 o 
   7   8   4     3555.96     3715.39    580.18 o 
   8   8   4       34.82       46.86      7.19 o 
   9   8   4      342.69      282.88     59.68 o 
  10   8   4        3.10        3.88      3.32 o 
  11   8   4       40.62       45.79     14.64 o 
  12   8   4      435.60      427.54    122.18 o 
  13   8   4        2.15       -4.18      4.85 o 
 -13   9   4      332.27      310.63     91.59 o 
 -12   9   4      194.96      173.09     73.03 o 
 -11   9   4      236.19      185.16     54.78 o 
 -10   9   4      558.91      514.31    141.12 o 
  -9   9   4      214.99      215.42     38.69 o 
  -8   9   4      497.78      463.40     60.66 o 
  -7   9   4     1554.95     1458.59     79.19 o 
  -6   9   4      795.70      720.65     52.30 o 
  -5   9   4      477.32      459.95     23.15 o 
  -4   9   4      789.67      682.26     76.77 o 
  -3   9   4        6.56        8.78      2.48 o 
  -2   9   4      235.18      257.34     56.62 o 
  -1   9   4      190.64      189.46     40.11 o 
   0   9   4      299.83      288.12     88.15 o 
   1   9   4      104.82       89.89      3.65 o 
   2   9   4     1624.98     1695.47    169.59 o 
   3   9   4     7014.76     7584.01    403.12 o 
   4   9   4     1235.84     1255.20     16.52 o 
   5   9   4       10.63        9.44      4.00 o 
   6   9   4      405.86      421.04     53.91 o 
   7   9   4       70.60       63.74      4.94 o 
   8   9   4      159.99      171.72     35.32 o 
   9   9   4      369.85      348.72    105.46 o 
  10   9   4       10.19        9.90      3.01 o 
  11   9   4      110.17      116.59     39.33 o 
  12   9   4      601.48      623.82    194.14 o 
 -12  10   4      172.49      140.58     56.45 o 
 -11  10   4      117.35      124.91     47.12 o 
 -10  10   4       59.81       60.12     19.24 o 
  -9  10   4       12.25        6.75      3.77 o 
  -8  10   4      690.37      663.33    109.56 o 
  -7  10   4       48.55       44.82      3.72 o 
  -6  10   4     1152.10     1146.59    106.78 o 
  -5  10   4       22.59       22.81      3.19 o 
  -4  10   4       28.34       16.95      2.73 o 
  -3  10   4       36.48       26.77      2.96 o 
  -2  10   4      357.54      318.22     59.77 o 
  -1  10   4     1954.70     1868.98    283.84 o 
   0  10   4     2367.40     2343.70    245.54 o 
   1  10   4      219.76      223.97     19.93 o 
   2  10   4     1426.21     1500.34     89.76 o 
   3  10   4      321.43      316.26     24.13 o 
   4  10   4        5.88        2.68      5.24 o 
   5  10   4      279.24      279.24     17.34 o 
   6  10   4      301.93      304.16     48.77 o 
   7  10   4        5.82       15.06      7.53 o 
   8  10   4      289.32      286.36     59.15 o 
   9  10   4       19.86       28.64     11.87 o 
  10  10   4        0.99        2.70      3.61 o 
  11  10   4        6.94        5.08      2.42 o 
 -11  11   4        0.92        1.26      2.14 o 
 -10  11   4       18.41       26.29     10.96 o 
  -9  11   4      280.76      233.88     75.00 o 
  -8  11   4       76.12       76.95     17.07 o 
  -7  11   4      184.60      184.88     31.40 o 
  -6  11   4      143.66      129.94     16.99 o 
  -5  11   4       23.60       27.00      2.83 o 
  -4  11   4      233.53      170.67     15.91 o 
  -3  11   4       31.16       34.56      7.28 o 
  -2  11   4      182.05      163.87     13.14 o 
  -1  11   4      117.14      110.72      6.69 o 
   0  11   4        8.04        7.01      5.69 o 
   1  11   4       77.66      105.18      9.20 o 
   2  11   4      362.95      381.59     22.21 o 
   3  11   4      201.78      207.99     16.83 o 
   4  11   4      121.18      145.57     16.90 o 
   5  11   4      111.11      117.54     20.50 o 
   6  11   4       76.02       75.85     15.64 o 
   7  11   4      204.40      225.40     50.75 o 
   8  11   4      210.06      193.06     61.72 o 
   9  11   4        4.93        7.33      5.69 o 
  10  11   4      209.14      125.50      4.19 o 
  -9  12   4       31.59       27.79     12.55 o 
  -8  12   4        7.69        6.23      4.68 o 
  -7  12   4      678.61      579.47    128.18 o 
  -6  12   4       63.92       61.30     16.23 o 
  -5  12   4        0.48        0.33      4.26 o 
  -4  12   4      110.06       86.88     10.63 o 
  -3  12   4      127.76      120.48     12.80 o 
  -2  12   4       12.92       15.90      3.26 o 
  -1  12   4       84.26       77.51      3.43 o 
   0  12   4      164.79      147.99      4.14 o 
   1  12   4        4.64        5.42      6.19 o 
   2  12   4        6.72       13.79      2.81 o 
   3  12   4      917.58      990.45     91.40 o 
   4  12   4      233.67      245.40     50.25 o 
   5  12   4      185.75      221.37     40.44 o 
   6  12   4       90.87       94.81     18.49 o 
   7  12   4        0.15       -1.07      3.76 o 
   8  12   4       80.45       81.44     26.11 o 
  -7  13   4       25.07       31.18     10.79 o 
  -6  13   4      351.77      311.68     73.38 o 
  -5  13   4       40.63       38.66      6.44 o 
  -4  13   4      214.64      224.02     27.81 o 
  -3  13   4       18.43       17.02      2.59 o 
  -2  13   4       76.98       82.42      4.69 o 
  -1  13   4       63.60       56.27      3.19 o 
   0  13   4      510.61      587.31     53.72 o 
   1  13   4        0.07        2.05      4.34 o 
   2  13   4        0.75        2.62      3.93 o 
   3  13   4       68.57       71.12     14.39 o 
   4  13   4      424.66      490.69    105.96 o 
   5  13   4       35.13       46.33     10.37 o 
   6  13   4       13.38       12.64      3.51 o 
  -4  14   4       58.32       66.86      7.03 o 
  -3  14   4      111.42      115.20      5.19 o 
  -2  14   4       56.07       51.51      3.43 o 
  -1  14   4      924.21      851.51     32.78 o 
   0  14   4       21.17       26.68      4.85 o 
   1  14   4      907.50      921.37    135.60 o 
   2  14   4        1.33        5.83      2.84 o 
   3  14   4       90.95      108.95     27.78 o 
 -15   0   5      254.72      264.62     49.34 o 
 -13   0   5        8.88       10.83      4.26 o 
 -11   0   5      247.64      241.49     58.55 o 
  -9   0   5       45.86       44.95      2.84 o 
  -7   0   5      273.51      249.96     11.73 o 
  -5   0   5        7.77        5.52      1.42 o 
  -3   0   5      218.45      281.57      7.21 o 
  -1   0   5      137.27      163.07      3.32 o 
   1   0   5      447.52      491.80      7.40 o 
   3   0   5     1423.46     1254.89     45.98 o 
   5   0   5     1445.89     1010.03    238.61 o 
   7   0   5     3504.52     1916.71   1008.61 o 
   9   0   5     2189.43     1605.98    487.99 o 
  11   0   5      112.46      101.42     18.33 o 
  13   0   5      373.60      419.10     22.89 o 
  15   0   5       82.79       97.76      3.25 o 
 -16   1   5       22.81       29.66      3.68 o 
 -15   1   5      385.86      343.08     62.81 o 
 -14   1   5      173.84      184.30     36.17 o 
 -13   1   5      218.72      226.23     40.61 o 
 -12   1   5      311.79      298.56     52.96 o 
 -11   1   5      282.33      250.52     62.84 o 
 -10   1   5        1.74        4.24      3.01 o 
  -9   1   5      335.95      252.19     19.03 o 
  -8   1   5      586.46      487.27     26.13 o 
  -7   1   5      572.25      617.15     42.78 o 
  -6   1   5      993.48     1093.91     10.68 o 
  -5   1   5     3910.89     5296.96    183.02 o 
  -4   1   5      277.78      400.19     21.31 o 
  -3   1   5        4.43       11.76      1.25 o 
  -2   1   5        5.13       10.12      1.06 o 
  -1   1   5    18953.31    25656.66    673.55 o 
   0   1   5        2.26        4.75      2.26 o 
   1   1   5     1376.22     1617.67     78.69 o 
   2   1   5      192.78      197.31     13.41 o 
   3   1   5     8570.18     7980.89    325.00 o 
   4   1   5       19.38       25.38      1.51 o 
   5   1   5     1445.88     1147.88     99.16 o 
   6   1   5        8.92        6.19      2.42 o 
   7   1   5       59.30       47.46      8.37 o 
   8   1   5       20.37       21.34      7.28 o 
   9   1   5      523.64      331.99    151.92 o 
  10   1   5      335.84      286.69     79.45 o 
  11   1   5       47.81       43.51     11.88 o 
  12   1   5        0.23       -1.67      4.88 o 
  13   1   5       27.28       39.50     12.04 o 
  14   1   5      290.31      362.75     23.46 o 
  15   1   5        5.44        0.79      4.24 o 
 -16   2   5      207.39      224.01     29.65 o 
 -15   2   5       85.85       60.74      8.53 o 
 -14   2   5      161.59      162.46     19.59 o 
 -13   2   5        1.91        6.37      3.07 o 
 -12   2   5     1238.14     1241.91    156.01 o 
 -11   2   5     2948.95     2701.59    400.50 o 
 -10   2   5      280.42      289.29     50.19 o 
  -9   2   5      360.54      303.22     22.55 o 
  -8   2   5     2027.72     1775.79     65.43 o 
  -7   2   5     2050.19     2066.77     63.48 o 
  -6   2   5     8543.71    10004.36    588.66 o 
  -5   2   5       19.13       23.90      1.71 o 
  -4   2   5     7141.11     9109.70    550.29 o 
  -3   2   5      844.70     1149.46     20.86 o 
  -2   2   5     2366.05     3618.71    150.19 o 
  -1   2   5       20.39       41.72     15.56 o 
   0   2   5      999.37     1488.60    200.85 o 
   1   2   5     1491.03     1507.82    234.07 o 
   2   2   5       98.16      118.68     13.14 o 
   3   2   5     4473.89     4103.08    645.89 o 
   4   2   5     5207.13     4885.77    298.04 o 
   5   2   5        0.07        9.57      5.77 o 
   6   2   5       95.53      160.09     22.93 o 
   7   2   5      300.04      255.21     46.60 o 
   8   2   5      341.95      306.90     82.82 o 
   9   2   5       59.39       53.34     15.06 o 
  10   2   5      686.90      569.29    179.37 o 
  11   2   5      305.91      315.94     83.79 o 
  12   2   5        0.46        4.00      5.06 o 
  13   2   5      333.02      386.75     41.91 o 
  14   2   5      311.27      346.28     15.67 o 
  15   2   5        0.07        5.49      2.88 o 
 -16   3   5      770.55      848.40     62.98 o 
 -15   3   5     2168.66     2432.01    190.78 o 
 -14   3   5       23.64       36.43      3.57 o 
 -13   3   5      702.96      716.77     73.18 o 
 -12   3   5       82.11      111.28     13.55 o 
 -11   3   5      318.44      358.82     50.53 o 
 -10   3   5      250.88      228.61     33.17 o 
  -9   3   5     1423.13     1116.84     70.81 o 
  -8   3   5      440.34      376.53      7.52 o 
  -7   3   5      324.76      290.81      5.81 o 
  -6   3   5       11.96       11.53      1.64 o 
  -5   3   5     2015.46     2797.78    298.90 o 
  -4   3   5      496.83      582.36      7.25 o 
  -3   3   5      362.83      656.07      7.36 o 
  -2   3   5      476.10      587.04     66.17 o 
  -1   3   5     7863.73     9891.47   1782.69 o 
   0   3   5        0.78        1.48      1.95 o 
   1   3   5      897.63      813.29    179.34 o 
   2   3   5      268.06      279.33     50.40 o 
   3   3   5    17991.48    19831.16   3601.70 o 
   4   3   5      492.08      486.27     50.99 o 
   5   3   5      727.07      669.56     27.77 o 
   6   3   5      618.39      457.03     37.15 o 
   7   3   5       15.31        3.49      2.27 o 
   8   3   5       14.56       20.21     11.04 o 
   9   3   5     3037.36     2579.70    683.04 o 
  10   3   5      248.04      197.84     55.03 o 
  11   3   5       48.58       35.23      7.44 o 
  12   3   5      458.11      506.75     73.15 o 
  13   3   5       72.99       93.54      7.78 o 
  14   3   5        2.39        3.26      4.73 o 
  15   3   5       22.49       25.00      2.42 o 
 -15   4   5       73.02       81.07      3.66 o 
 -14   4   5       61.06       72.59     10.87 o 
 -13   4   5        3.54        2.13      5.37 o 
 -12   4   5       46.84       56.89      3.90 o 
 -11   4   5        0.69       11.06      6.69 o 
 -10   4   5      424.02      349.95     24.99 o 
  -9   4   5        8.65        2.97      3.76 o 
  -8   4   5     5896.37     4892.91     33.44 o 
  -7   4   5     3686.26     3393.99    124.97 o 
  -6   4   5      807.60      900.30    100.02 o 
  -5   4   5     1188.82     1376.79    128.62 o 
  -4   4   5     1231.42     1433.46     45.26 o 
  -3   4   5        6.08       11.80      5.85 o 
  -2   4   5    15868.06    18458.07   4084.75 o 
  -1   4   5     1472.11     1609.62    414.14 o 
   0   4   5      285.51      228.15     44.11 o 
   1   4   5      467.60      452.20    106.62 o 
   2   4   5     1781.19     1728.88    358.38 o 
   3   4   5      485.66      515.40     92.31 o 
   4   4   5     9294.62     9763.91   1042.75 o 
   5   4   5       40.94       33.30      2.01 o 
   6   4   5     4657.68     4672.23    312.06 o 
   7   4   5      115.90      112.40     12.30 o 
   8   4   5      320.51      339.14     63.61 o 
   9   4   5        7.68        8.46      3.21 o 
  10   4   5       14.10       17.42     10.62 o 
  11   4   5      219.72      242.55     72.44 o 
  12   4   5      787.55      848.41    174.05 o 
  13   4   5        7.75        2.09      3.07 o 
  14   4   5       45.60       55.77      7.78 o 
 -15   5   5      130.45      154.11      3.73 o 
 -14   5   5       63.45       59.00      6.11 o 
 -13   5   5      274.18      305.60     10.30 o 
 -12   5   5      268.65      302.69      6.56 o 
 -11   5   5     2250.39     2187.12    188.08 o 
 -10   5   5      549.50      514.42     32.32 o 
  -9   5   5      178.16      119.72     10.21 o 
  -8   5   5     4486.15     3465.79     89.47 o 
  -7   5   5      421.45      376.83      7.18 o 
  -6   5   5      558.53      590.38     64.84 o 
  -5   5   5     4003.07     3864.14    366.95 o 
  -4   5   5       24.48       15.85      4.43 o 
  -3   5   5      478.63      730.58    184.76 o 
  -2   5   5       71.41       52.10     13.30 o 
  -1   5   5        3.13       28.10     11.29 o 
   0   5   5      370.10      406.73    121.92 o 
   1   5   5     1469.28     1677.49    424.90 o 
   2   5   5      405.79      399.16     70.07 o 
   3   5   5      596.26      817.98    112.71 o 
   4   5   5      204.07      206.47     11.31 o 
   5   5   5      119.37      104.20      2.84 o 
   6   5   5     1916.32     1962.38    145.48 o 
   7   5   5     1458.17     1379.76    187.18 o 
   8   5   5        1.73        0.71      3.01 o 
   9   5   5        0.42        1.93      7.86 o 
  10   5   5     1578.32     1468.73    450.43 o 
  11   5   5      217.59      220.12     66.32 o 
  12   5   5        5.00        6.10      5.34 o 
  13   5   5      725.18      744.16    102.58 o 
  14   5   5       27.21       29.19      5.52 o 
 -15   6   5       83.91       77.53      9.29 o 
 -14   6   5       14.83       17.69      2.83 o 
 -13   6   5       65.01       72.12      3.67 o 
 -12   6   5       21.55       22.49      3.19 o 
 -11   6   5        6.88       13.33     14.38 o 
 -10   6   5     1111.03      928.48     35.89 o 
  -9   6   5       74.30       65.91      9.79 o 
  -8   6   5      355.08      254.33     36.13 o 
  -7   6   5      205.07      133.42     55.02 o 
  -6   6   5      803.89      608.91    326.59 o 
  -5   6   5      480.05      391.55    130.43 o 
  -4   6   5     3579.37     3008.72    998.14 o 
  -3   6   5      658.19      604.66    215.83 o 
  -2   6   5      185.42      178.65     67.33 o 
  -1   6   5      227.84      229.67     87.13 o 
   0   6   5       19.72       36.15     11.46 o 
   1   6   5       30.12       29.61      5.27 o 
   2   6   5       66.60      134.90     28.19 o 
   3   6   5       58.13       40.92      7.53 o 
   4   6   5        0.19        5.66      6.10 o 
   5   6   5     1303.41     1345.08     29.13 o 
   6   6   5     3117.92     3257.51    266.54 o 
   7   6   5      123.81      124.74     26.03 o 
   8   6   5      652.39      604.39    131.37 o 
   9   6   5     1582.62     1575.80    433.71 o 
  10   6   5       62.48       55.53     19.16 o 
  11   6   5      186.47      155.69     62.71 o 
  12   6   5        2.17       -4.97      4.97 o 
  13   6   5       78.51      120.62     22.42 o 
 -14   7   5       77.21       82.16     10.96 o 
 -13   7   5       34.53       36.69      4.52 o 
 -12   7   5      230.07      231.13     37.60 o 
 -11   7   5       34.75       31.75      3.85 o 
 -10   7   5       15.24       14.63      3.01 o 
  -9   7   5      259.07      222.72     32.00 o 
  -8   7   5       63.55       44.46      3.60 o 
  -7   7   5      121.53      101.33     26.03 o 
  -6   7   5       32.94       30.90      6.19 o 
  -5   7   5      731.14      613.75    172.35 o 
  -4   7   5     3580.91     2977.94    983.03 o 
  -3   7   5      622.52      615.89    213.16 o 
  -2   7   5       64.11       59.39     18.66 o 
  -1   7   5        7.12        5.52      4.18 o 
   0   7   5      134.94      112.57     24.44 o 
   1   7   5       12.58       10.85      2.00 o 
   2   7   5      884.85      789.44    117.78 o 
   3   7   5     2261.95     2116.33    177.67 o 
   4   7   5      433.54      441.40      8.19 o 
   5   7   5      347.58      339.77     26.91 o 
   6   7   5     1631.72     1631.14    197.92 o 
   7   7   5      122.78      125.95     23.77 o 
   8   7   5      732.59      685.32    184.97 o 
   9   7   5        4.48        2.22      3.63 o 
  10   7   5     1038.27     1031.71    342.12 o 
  11   7   5      128.99      151.31     47.37 o 
  12   7   5      146.12      165.13     47.46 o 
  13   7   5       22.70       24.57     13.30 o 
 -13   8   5        5.89        7.39      2.92 o 
 -12   8   5       57.42       61.42     17.48 o 
 -11   8   5       68.28       49.51     16.31 o 
 -10   8   5      197.40      180.53     40.69 o 
  -9   8   5      605.96      479.98    124.94 o 
  -8   8   5       40.91       65.28     12.29 o 
  -7   8   5      297.61      274.78     27.82 o 
  -6   8   5     1315.28     1038.82    180.26 o 
  -5   8   5     1202.89      961.61    199.71 o 
  -4   8   5     1632.19     1491.48    370.16 o 
  -3   8   5     3383.91     3001.52    872.91 o 
  -2   8   5      414.83      391.28     94.36 o 
  -1   8   5       47.02       73.79     14.97 o 
   0   8   5     2021.03     2083.55    381.86 o 
   1   8   5       19.95       24.75      7.53 o 
   2   8   5       45.03       50.36     11.04 o 
   3   8   5     1711.96     1848.56     55.70 o 
   4   8   5      966.31     1058.83     17.34 o 
   5   8   5     2762.32     2889.32    191.77 o 
   6   8   5      153.40      156.72     26.20 o 
   7   8   5      127.77      124.05     21.51 o 
   8   8   5       60.48       72.90     20.58 o 
   9   8   5       10.86       14.02      7.27 o 
  10   8   5      557.71      449.80    154.22 o 
  11   8   5      480.77      403.87    147.04 o 
  12   8   5       91.08       86.94     25.86 o 
 -13   9   5       28.86       20.94      2.33 o 
 -12   9   5      190.73      182.17     71.27 o 
 -11   9   5       91.87       92.50     32.05 o 
 -10   9   5       33.64       43.36      9.45 o 
  -9   9   5     1112.81     1003.55    260.39 o 
  -8   9   5      190.52      162.38     24.20 o 
  -7   9   5      269.16      204.74     27.98 o 
  -6   9   5       21.50       17.17      2.88 o 
  -5   9   5      545.10      416.39     64.88 o 
  -4   9   5      279.33      271.97     82.02 o 
  -3   9   5       89.26       95.40     27.61 o 
  -2   9   5        0.23       -3.32      5.52 o 
  -1   9   5      168.88      133.32     25.37 o 
   0   9   5     1334.50     1475.18    223.10 o 
   1   9   5     2900.65     3096.22    355.92 o 
   2   9   5     2406.39     2490.38    161.82 o 
   3   9   5     1088.95     1260.00     25.87 o 
   4   9   5     1605.53     1650.00     81.67 o 
   5   9   5      145.30      153.24     21.93 o 
   6   9   5      149.05      164.14     24.61 o 
   7   9   5      118.97      157.22     36.82 o 
   8   9   5       94.54       94.71     27.78 o 
   9   9   5      903.34      920.26    243.57 o 
  10   9   5      520.23      482.81    148.25 o 
  11   9   5      338.44      305.12     92.41 o 
 -12  10   5       25.53       19.18      6.86 o 
 -11  10   5      331.40      259.92    105.98 o 
 -10  10   5      269.01      242.64     71.13 o 
  -9  10   5      460.30      398.80    103.44 o 
  -8  10   5       89.18       79.15      6.53 o 
  -7  10   5      895.33      811.33    103.66 o 
  -6  10   5      430.19      379.47     37.65 o 
  -5  10   5     1060.19      975.66    127.10 o 
  -4  10   5      350.17      320.80     53.06 o 
  -3  10   5       59.27       46.69      6.86 o 
  -2  10   5      877.67      840.76    156.13 o 
  -1  10   5      436.02      415.66     56.69 o 
   0  10   5     1455.78     1551.97    163.09 o 
   1  10   5     6867.66     7353.53    355.80 o 
   2  10   5     1216.50     1399.19     43.51 o 
   3  10   5     1376.44     1488.31     40.26 o 
   4  10   5      358.72      373.65     64.96 o 
   5  10   5       15.71       25.74      5.94 o 
   6  10   5       24.53       24.73     14.80 o 
   7  10   5       24.37       24.53      2.76 o 
   8  10   5       53.51       75.24     28.69 o 
   9  10   5      522.29      531.74    173.70 o 
  10  10   5       15.17       16.41      5.10 o 
 -10  11   5      211.74      172.49     63.83 o 
  -9  11   5      102.58       90.83     26.02 o 
  -8  11   5      145.38      117.76     34.82 o 
  -7  11   5      139.83      155.17     29.55 o 
  -6  11   5      116.04       85.30     16.07 o 
  -5  11   5      118.26      117.07     17.91 o 
  -4  11   5       86.82       90.12     13.14 o 
  -3  11   5       94.74      100.75      8.79 o 
  -2  11   5      152.53      147.85     12.89 o 
  -1  11   5        1.85       11.26     10.95 o 
   0  11   5     1284.91     1283.32     35.60 o 
   1  11   5      196.88      220.13      5.21 o 
   2  11   5     2435.52     2655.29    153.21 o 
   3  11   5      251.09      269.33     18.01 o 
   4  11   5      576.12      585.01     80.85 o 
   5  11   5      148.33      159.90     23.19 o 
   6  11   5       13.70       13.80      2.57 o 
   7  11   5        2.98        5.82      2.37 o 
   8  11   5      198.82      187.82     64.15 o 
   9  11   5       49.35       39.38     11.21 o 
  -9  12   5      443.79      349.31    139.37 o 
  -8  12   5       25.97       22.16      3.51 o 
  -7  12   5     1037.67      984.43    234.18 o 
  -6  12   5       61.21       49.09     11.13 o 
  -5  12   5       97.22       92.05     10.63 o 
  -4  12   5       71.88       59.86      3.19 o 
  -3  12   5      352.73      344.15     24.98 o 
  -2  12   5      144.07      144.15      7.95 o 
  -1  12   5       90.31       91.29      4.85 o 
   0  12   5       14.02       20.07      2.64 o 
   1  12   5      537.95      568.93     45.49 o 
   2  12   5        0.24        0.20      5.35 o 
   3  12   5      665.97      700.94     98.72 o 
   4  12   5      593.89      670.01    118.58 o 
   5  12   5       18.66       17.18      4.10 o 
   6  12   5       86.65       98.09     29.70 o 
   7  12   5        8.26       18.03      5.94 o 
   8  12   5       87.47       91.04     29.29 o 
  -7  13   5        6.79        5.80      7.86 o 
  -6  13   5      185.92      167.19     38.86 o 
  -5  13   5        0.26        3.02      8.36 o 
  -4  13   5       20.15       19.94      3.18 o 
  -3  13   5      255.66      238.22      4.91 o 
  -2  13   5      864.57      826.41     12.32 o 
  -1  13   5       15.44       13.78      5.85 o 
   0  13   5      161.37      165.70      8.71 o 
   1  13   5       19.10       13.08      3.51 o 
   2  13   5      117.22      143.89     22.18 o 
   3  13   5       43.54       42.09      7.95 o 
   4  13   5       11.10       19.28      7.19 o 
   5  13   5      196.35      194.54     52.27 o 
  -3  14   5        0.97        5.07      2.41 o 
  -2  14   5       84.06       81.82      5.52 o 
  -1  14   5        1.60        3.68      2.50 o 
   0  14   5        7.47        5.79      2.51 o 
   1  14   5      281.31      304.47     58.68 o 
   2  14   5        7.56        6.15      2.51 o 
 -16   0   6     1252.45     1259.01    278.48 o 
 -14   0   6       77.50      108.60     16.90 o 
 -12   0   6      266.29      206.42     40.63 o 
 -10   0   6      119.97      101.81     15.31 o 
  -8   0   6     1712.49     1603.60     45.86 o 
  -6   0   6     5640.50     6893.55     30.88 o 
  -4   0   6    14875.27    21932.60    745.84 o 
  -2   0   6    18552.27    25258.84    620.37 o 
   0   0   6    15769.25    20226.71    132.68 o 
   2   0   6     9248.46     9262.05     85.09 o 
   4   0   6     6976.56     5667.22    568.90 o 
   6   0   6     1429.84      940.90    542.81 o 
   8   0   6     4058.81     2540.45   1403.05 o 
  10   0   6     4076.69     3314.69    951.46 o 
  12   0   6      302.73      256.01     28.99 o 
  14   0   6        5.55        3.33      3.46 o 
 -16   1   6      203.03      206.77     35.60 o 
 -15   1   6       59.89       60.17      8.70 o 
 -14   1   6      283.19      249.44     47.67 o 
 -13   1   6       85.73       98.94     18.99 o 
 -12   1   6       35.85       43.31     11.37 o 
 -11   1   6     1507.12     1398.75    229.67 o 
 -10   1   6       77.86       65.95      5.27 o 
  -9   1   6     1656.55     1454.85     76.45 o 
  -8   1   6      307.03      301.09     19.53 o 
  -7   1   6     2799.37     2759.48     79.52 o 
  -6   1   6       32.92       37.46      2.17 o 
  -5   1   6    16316.15    22059.00    331.14 o 
  -4   1   6     4745.73     6597.32    117.42 o 
  -3   1   6      980.44     1187.29      9.68 o 
  -2   1   6      236.94      324.46      5.04 o 
  -1   1   6     3174.28     4178.08    115.72 o 
   0   1   6      337.22      432.47     22.84 o 
   1   1   6     5125.50     6229.50    284.61 o 
   2   1   6      517.82      514.15     25.40 o 
   3   1   6     2657.01     2589.61    131.38 o 
   4   1   6     1485.57     1226.26     83.52 o 
   5   1   6       35.29       29.70      4.93 o 
   6   1   6      465.56      280.89    103.66 o 
   7   1   6      119.86       86.28     30.30 o 
   8   1   6      257.28      155.80     69.11 o 
   9   1   6      939.88      633.52    272.13 o 
  10   1   6      495.51      382.94    127.70 o 
  11   1   6      737.90      820.68    160.35 o 
  12   1   6      140.93      134.66     19.33 o 
  13   1   6        9.61       17.38      3.19 o 
  14   1   6      323.67      378.28     16.18 o 
 -16   2   6      218.33      261.57     44.07 o 
 -15   2   6        1.54        8.44      5.10 o 
 -14   2   6       67.29       68.96     11.04 o 
 -13   2   6       78.18      103.90     10.54 o 
 -12   2   6       36.17       37.66      5.19 o 
 -11   2   6      130.43      128.59     22.60 o 
 -10   2   6      819.16      647.42     45.17 o 
  -9   2   6       26.92       30.52      3.51 o 
  -8   2   6      176.42      142.41      6.53 o 
  -7   2   6      128.09      124.92      7.37 o 
  -6   2   6        1.37       13.59      6.69 o 
  -5   2   6      196.81      227.10      8.04 o 
  -4   2   6     1986.84     2612.33     49.31 o 
  -3   2   6      192.81      251.88     12.57 o 
  -2   2   6      308.02      467.77     39.35 o 
  -1   2   6     1412.86     1684.70    162.98 o 
   0   2   6    50877.46    66628.61   5832.17 o 
   1   2   6      498.92      543.26     63.90 o 
   2   2   6     1136.51     1274.40    153.32 o 
   3   2   6       23.78       12.20      1.42 o 
   4   2   6      157.89      169.49     64.81 o 
   5   2   6      193.59      163.49      3.43 o 
   6   2   6     1746.38     1385.34    249.88 o 
   7   2   6      652.86      515.75    135.04 o 
   8   2   6      847.54      728.10    259.13 o 
   9   2   6      116.45      102.18     27.03 o 
  10   2   6     1026.12      904.41    276.71 o 
  11   2   6       12.98       -0.37      5.64 o 
  12   2   6      417.44      430.58     28.76 o 
  13   2   6       45.75       53.49      4.27 o 
  14   2   6       54.67       92.11     20.24 o 
 -16   3   6      101.50      108.00      6.19 o 
 -15   3   6      532.37      595.54     27.04 o 
 -14   3   6       87.56       70.97     11.13 o 
 -13   3   6      121.06      123.92     19.33 o 
 -12   3   6      150.40      155.09     12.05 o 
 -11   3   6      361.57      323.35     35.21 o 
 -10   3   6       84.54       64.91      3.37 o 
  -9   3   6     2842.69     2405.40     84.59 o 
  -8   3   6      460.82      444.13      9.48 o 
  -7   3   6      462.52      427.92     19.56 o 
  -6   3   6       28.77       45.65     13.21 o 
  -5   3   6     1963.43     2714.50     97.78 o 
  -4   3   6        2.47        9.71      1.54 o 
  -3   3   6     3084.59     3897.49    147.58 o 
  -2   3   6        5.70       14.13      3.18 o 
  -1   3   6      629.42      812.38    121.63 o 
   0   3   6      524.42      651.99     88.62 o 
   1   3   6    21240.29    25403.43   3914.74 o 
   2   3   6      790.11      889.20    138.62 o 
   3   3   6     5169.95     6230.11    774.32 o 
   4   3   6      162.82      152.57     12.14 o 
   5   3   6     2528.42     2577.25     18.83 o 
   6   3   6      120.95      109.52     14.31 o 
   7   3   6     1242.03     1115.70    201.11 o 
   8   3   6       97.59       87.00     20.67 o 
   9   3   6       21.54       25.22      8.45 o 
  10   3   6     1493.09     1394.96    451.78 o 
  11   3   6      203.85      202.93     46.14 o 
  12   3   6      503.82      495.66     97.93 o 
  13   3   6      103.19       99.65      5.27 o 
  14   3   6      132.73      133.06      7.70 o 
 -15   4   6        0.12       -4.96      4.96 o 
 -14   4   6       85.61      106.06      5.86 o 
 -13   4   6       38.41       48.19      3.52 o 
 -12   4   6       59.84       57.93      3.76 o 
 -11   4   6      566.65      522.55     42.47 o 
 -10   4   6       78.38       76.35     16.73 o 
  -9   4   6      273.04      226.89      8.38 o 
  -8   4   6      134.52      110.46      3.48 o 
  -7   4   6      605.36      686.84     58.72 o 
  -6   4   6      309.22      329.80     27.66 o 
  -5   4   6       76.35       84.64      4.94 o 
  -4   4   6      471.87      551.11      8.98 o 
  -3   4   6        4.54        8.45      1.54 o 
  -2   4   6     5596.34     7626.51   1299.87 o 
  -1   4   6      112.40      164.74     26.28 o 
   0   4   6      700.75      680.79    153.89 o 
   1   4   6      347.42      407.49     72.06 o 
   2   4   6     2843.55     3483.86    655.42 o 
   3   4   6       75.77       57.63      8.62 o 
   4   4   6     1228.62     1207.45    137.11 o 
   5   4   6      583.36      590.92     24.36 o 
   6   4   6        0.02        3.68      2.39 o 
   7   4   6     1627.09     1476.21    272.62 o 
   8   4   6       13.97       52.42     15.89 o 
   9   4   6        0.85        7.60      4.85 o 
  10   4   6      178.41      194.37     66.97 o 
  11   4   6       72.38       74.39     25.77 o 
  12   4   6        3.71       -4.49      5.02 o 
  13   4   6       92.05      103.28     11.55 o 
  14   4   6      185.19      212.46     14.99 o 
 -15   5   6       91.12       83.88      6.11 o 
 -14   5   6       42.79       85.19      3.78 o 
 -13   5   6       73.77       63.71      3.88 o 
 -12   5   6        1.69        2.79      5.30 o 
 -11   5   6       32.10       32.91      3.52 o 
 -10   5   6      439.40      376.17      8.89 o 
  -9   5   6      182.99      167.12     14.23 o 
  -8   5   6     2877.69     2767.39     87.06 o 
  -7   5   6      102.78      124.11     13.39 o 
  -6   5   6        0.41        3.29      2.39 o 
  -5   5   6     2526.66     2733.63    215.78 o 
  -4   5   6       97.21       83.22      8.45 o 
  -3   5   6     2723.45     2712.45    551.07 o 
  -2   5   6      194.07      184.28     46.23 o 
  -1   5   6     1630.80     1919.88    445.98 o 
   0   5   6     1107.04     1151.70    233.99 o 
   1   5   6       40.34       29.21      6.19 o 
   2   5   6      195.83      183.53     25.38 o 
   3   5   6      923.18      926.11     98.75 o 
   4   5   6        6.02        3.16      2.36 o 
   5   5   6      369.88      399.37      7.83 o 
   6   5   6     1209.64     1202.73    168.13 o 
   7   5   6        1.97       12.91      4.43 o 
   8   5   6       41.19       37.28      9.20 o 
   9   5   6      159.11      189.61     60.44 o 
  10   5   6       66.00       64.17     11.71 o 
  11   5   6       19.11       18.85     10.20 o 
  12   5   6      314.65      352.80     87.92 o 
  13   5   6      382.18      425.81     74.56 o 
 -14   6   6      456.16      500.89     27.11 o 
 -13   6   6      255.58      296.33     16.00 o 
 -12   6   6      139.74      126.14      4.43 o 
 -11   6   6      211.58      185.78      5.44 o 
 -10   6   6        0.19       27.16     14.38 o 
  -9   6   6     1588.44     1293.44    114.38 o 
  -8   6   6     4685.32     4726.19     47.93 o 
  -7   6   6      124.10      109.13      6.36 o 
  -6   6   6      226.98      197.92     28.23 o 
  -5   6   6      319.81      314.91     52.14 o 
  -4   6   6       73.26       70.94     12.88 o 
  -3   6   6      544.84      571.43    141.26 o 
  -2   6   6     1110.02     1561.57    407.21 o 
  -1   6   6       90.42      125.86     35.14 o 
   0   6   6     3509.83     3656.64    897.53 o 
   1   6   6      876.04      815.52    173.73 o 
   2   6   6      334.36      356.18     48.37 o 
   3   6   6      349.14      373.01     23.64 o 
   4   6   6     2288.03     2440.26     20.33 o 
   5   6   6      179.84      178.95     20.68 o 
   6   6   6     2019.33     2151.31    273.39 o 
   7   6   6     2268.37     2250.28    464.47 o 
   8   6   6      530.55      548.96    143.51 o 
   9   6   6     1170.87     1108.74    323.00 o 
  10   6   6     1206.51     1078.77    361.65 o 
  11   6   6      144.24      163.26     55.16 o 
  12   6   6      755.75      717.17    170.39 o 
  13   6   6        2.55        4.15      2.52 o 
 -14   7   6       47.20       58.00     11.21 o 
 -13   7   6       29.57       22.43      5.35 o 
 -12   7   6      273.92      285.44     38.04 o 
 -11   7   6       63.40       60.38      3.78 o 
 -10   7   6      187.17      217.10     24.03 o 
  -9   7   6      320.27      299.87     40.47 o 
  -8   7   6      372.08      234.19    113.76 o 
  -7   7   6     3999.01     3118.39    913.13 o 
  -6   7   6     3991.33     3256.20    962.05 o 
  -5   7   6     1193.56     1103.89    279.02 o 
  -4   7   6     1612.57     1425.36    432.17 o 
  -3   7   6       30.31       76.79     31.03 o 
  -2   7   6       63.88      106.68     42.08 o 
  -1   7   6      515.27      600.91     26.95 o 
   0   7   6      881.58     1051.47    216.86 o 
   1   7   6     3787.47     4163.50    667.35 o 
   2   7   6     5855.86     6161.21    478.51 o 
   3   7   6     3752.74     4310.14    183.45 o 
   4   7   6     3712.95     4042.72    124.75 o 
   5   7   6     3420.47     3626.36    356.18 o 
   6   7   6      791.48      763.59    121.91 o 
   7   7   6      380.73      415.03     77.46 o 
   8   7   6       13.31        8.82      6.19 o 
   9   7   6      154.83      170.91     53.91 o 
  10   7   6        2.25       -3.39      4.55 o 
  11   7   6       19.54       16.38      2.77 o 
  12   7   6      294.00      319.08     97.31 o 
 -13   8   6      219.41      197.36     41.13 o 
 -12   8   6      688.34      643.63    127.18 o 
 -11   8   6       44.67       50.00     17.31 o 
 -10   8   6      873.33      675.40    204.35 o 
  -9   8   6       82.15       64.96     25.52 o 
  -8   8   6       95.68       88.24     18.32 o 
  -7   8   6     2703.51     2058.13    570.08 o 
  -6   8   6       11.24       13.42      2.69 o 
  -5   8   6     1289.52     1071.42    329.92 o 
  -4   8   6      207.78      203.11     65.15 o 
  -3   8   6     1180.11     1119.68    269.18 o 
  -2   8   6      839.35      848.88    188.53 o 
  -1   8   6      141.69      133.30     24.52 o 
   0   8   6     1211.77     1396.55    247.67 o 
   1   8   6     2250.63     2324.47    208.71 o 
   2   8   6     1238.11     1346.90     60.91 o 
   3   8   6     5319.99     5878.94     81.37 o 
   4   8   6       25.49       55.12     21.91 o 
   5   8   6       21.36       22.50      3.07 o 
   6   8   6       10.13       13.15      6.77 o 
   7   8   6       15.46       26.75      9.87 o 
   8   8   6     1491.26     1671.59    414.39 o 
   9   8   6      336.77      295.99    110.05 o 
  10   8   6      331.17      310.01    106.12 o 
  11   8   6      450.56      383.75    128.65 o 
  12   8   6       14.50       16.80      5.44 o 
 -12   9   6        3.42       -1.92      3.97 o 
 -11   9   6      377.40      281.05    111.11 o 
 -10   9   6       28.94       17.73      2.97 o 
  -9   9   6       35.37       41.53     14.72 o 
  -8   9   6      542.17      389.35     85.78 o 
  -7   9   6      664.13      575.77    136.41 o 
  -6   9   6        6.20        8.23      2.59 o 
  -5   9   6      369.14      306.05     90.70 o 
  -4   9   6       47.26       53.61     14.14 o 
  -3   9   6      554.27      500.57    117.43 o 
  -2   9   6     3230.12     3132.80    605.03 o 
  -1   9   6     4759.28     4756.14    713.76 o 
   0   9   6     1933.31     2143.84    246.63 o 
   1   9   6       70.16       99.26     13.64 o 
   2   9   6      599.98      618.40     12.17 o 
   3   9   6       66.39       87.88      9.54 o 
   4   9   6      364.18      336.26     31.69 o 
   5   9   6      317.34      361.36     50.86 o 
   6   9   6      264.01      269.23     31.41 o 
   7   9   6       43.64       43.36      3.26 o 
   8   9   6      687.00      663.37    192.00 o 
   9   9   6      168.65      178.60     53.16 o 
  10   9   6      177.29      163.07     54.09 o 
  11   9   6      283.94      264.39    100.93 o 
 -11  10   6       13.01       12.01      6.52 o 
 -10  10   6      156.34      154.17     52.32 o 
  -9  10   6       62.72       45.23     15.22 o 
  -8  10   6      331.82      260.04     68.98 o 
  -7  10   6       67.60       56.25     13.13 o 
  -6  10   6        1.82        6.83      3.13 o 
  -5  10   6      497.55      431.45     72.49 o 
  -4  10   6      135.40      144.39     23.10 o 
  -3  10   6       10.39       18.10      8.61 o 
  -2  10   6       72.72       71.06      4.77 o 
  -1  10   6       30.61       34.28      8.78 o 
   0  10   6        0.55       -5.43      6.27 o 
   1  10   6     1034.18     1086.66     31.75 o 
   2  10   6       66.08       80.32      8.62 o 
   3  10   6      124.50      149.90      7.87 o 
   4  10   6       50.15       51.83      9.03 o 
   5  10   6      225.08      254.54     55.86 o 
   6  10   6       51.01       49.75      9.12 o 
   7  10   6        0.89        7.62      3.26 o 
   8  10   6       78.35       98.55     19.74 o 
   9  10   6       74.86       83.87     30.20 o 
  10  10   6        5.31        5.07      2.45 o 
 -10  11   6       40.46       40.28     17.06 o 
  -9  11   6       30.94       27.65     10.79 o 
  -8  11   6       37.56       29.31      5.35 o 
  -7  11   6       59.41       73.12     17.73 o 
  -6  11   6       30.15       25.63      4.85 o 
  -5  11   6       61.56       50.40      4.18 o 
  -4  11   6       39.68       41.69      6.52 o 
  -3  11   6      195.31      171.89     20.85 o 
  -2  11   6      612.84      590.70     46.77 o 
  -1  11   6        5.67       14.46      7.69 o 
   0  11   6      381.54      430.57      9.01 o 
   1  11   6       23.19       23.85      5.35 o 
   2  11   6      104.48      116.49      4.94 o 
   3  11   6      100.08       97.08      8.03 o 
   4  11   6      159.59      159.03     23.52 o 
   5  11   6       24.79       39.67      4.60 o 
   6  11   6       34.61       35.00      6.02 o 
   7  11   6        7.84        9.26      2.76 o 
   8  11   6        5.21        3.99      3.68 o 
   9  11   6        0.81       -4.35      4.35 o 
  -8  12   6        5.45        9.10      2.13 o 
  -7  12   6      137.91      138.14     40.35 o 
  -6  12   6      322.56      308.69     53.31 o 
  -5  12   6      140.71      148.32     18.00 o 
  -4  12   6       68.85       62.57      4.52 o 
  -3  12   6       26.35       33.63      2.95 o 
  -2  12   6       23.72       16.84      2.90 o 
  -1  12   6       62.52       65.62      3.43 o 
   0  12   6       10.07       11.57      2.83 o 
   1  12   6      277.26      341.13     37.87 o 
   2  12   6      364.26      383.67     43.43 o 
   3  12   6      268.81      255.47     44.32 o 
   4  12   6      278.42      301.11     58.99 o 
   5  12   6       45.29       49.15     12.30 o 
   6  12   6       54.24       52.05     12.71 o 
   7  12   6       34.82       40.88     12.71 o 
  -6  13   6       37.72       52.06     13.22 o 
  -5  13   6      257.88      232.32     31.76 o 
  -4  13   6      245.95      254.17      9.55 o 
  -3  13   6       13.30       17.14      2.60 o 
  -2  13   6       55.46       54.70      2.84 o 
  -1  13   6      157.08      149.34     11.64 o 
   0  13   6        7.44        7.07      2.36 o 
   1  13   6       44.80       58.94      4.27 o 
   2  13   6      754.20      787.72    156.81 o 
   3  13   6      162.31      141.91     28.13 o 
   4  13   6      170.29      163.31     42.62 o 
   5  13   6      575.59      576.66    172.26 o 
  -1  14   6        0.35        2.06      3.01 o 
   0  14   6        0.56        2.15      2.17 o 
 -15   0   7       80.94       73.02     13.05 o 
 -13   0   7       70.21       90.87     15.81 o 
 -11   0   7      267.71      204.82     26.81 o 
  -9   0   7      150.68      122.41      5.36 o 
  -7   0   7     1242.40     1357.05     13.80 o 
  -5   0   7     3223.86     4143.75    104.34 o 
  -3   0   7     1385.06     1808.79     35.87 o 
  -1   0   7      526.71      611.23     11.27 o 
   1   0   7      321.06      333.79      5.63 o 
   3   0   7      959.41      931.71     33.92 o 
   5   0   7     2838.79     2069.68    442.95 o 
   7   0   7        1.95        1.54      2.26 o 
   9   0   7     1136.12      906.31    342.51 o 
  11   0   7     2401.38     2347.98    472.02 o 
  13   0   7      702.25      719.43     50.60 o 
 -16   1   7        2.27        6.67      3.25 o 
 -15   1   7       39.01       46.17      4.10 o 
 -14   1   7        4.79        3.92      4.52 o 
 -13   1   7       53.15       69.98      3.90 o 
 -12   1   7      112.82       88.62     18.41 o 
 -11   1   7       17.86        6.62      5.60 o 
 -10   1   7      255.28      226.31     19.35 o 
  -9   1   7       28.69       35.08      3.01 o 
  -8   1   7       39.83       49.34      2.54 o 
  -7   1   7      197.93      195.52      8.29 o 
  -6   1   7        0.40        1.42      2.96 o 
  -5   1   7     4541.34     6270.18     46.66 o 
  -4   1   7       49.57       53.81      2.01 o 
  -3   1   7     7105.56     9677.07     36.27 o 
  -2   1   7     1057.03     1434.04     42.10 o 
  -1   1   7    12760.67    16297.95    391.72 o 
   0   1   7      798.75      920.01     60.97 o 
   1   1   7       58.84       53.05      4.02 o 
   2   1   7      314.11      317.11     17.45 o 
   3   1   7     7628.12     7559.94    284.72 o 
   4   1   7      137.06      118.16      9.46 o 
   5   1   7      461.44      379.04     42.22 o 
   6   1   7       11.47       13.97      6.36 o 
   7   1   7       93.54       70.74     31.21 o 
   8   1   7      497.16      244.81    168.92 o 
   9   1   7      162.71      137.17     46.79 o 
  10   1   7       41.90       53.68     19.91 o 
  11   1   7      395.70      325.66     73.11 o 
  12   1   7        3.71       13.37      3.19 o 
  13   1   7       65.97      103.55     10.88 o 
  14   1   7       13.29       14.76      5.02 o 
 -16   2   7      960.73     1086.44    135.39 o 
 -15   2   7      292.56      283.09     32.52 o 
 -14   2   7      102.57      102.80     14.39 o 
 -13   2   7       20.76       17.10      3.60 o 
 -12   2   7        5.41       -0.04      5.09 o 
 -11   2   7      185.03      157.74      4.32 o 
 -10   2   7      354.98      338.76     10.31 o 
  -9   2   7        2.62        1.16      2.30 o 
  -8   2   7      787.58      797.05     46.69 o 
  -7   2   7      435.80      511.81      8.84 o 
  -6   2   7      102.56      174.66     20.34 o 
  -5   2   7     2734.53     3525.51     21.08 o 
  -4   2   7      904.61     1107.19     15.26 o 
  -3   2   7       58.71       64.80      3.10 o 
  -2   2   7     1343.41     2087.28    152.98 o 
  -1   2   7        7.22       14.49      3.93 o 
   0   2   7      129.65      219.46     15.24 o 
   1   2   7      197.61      270.97     29.91 o 
   2   2   7     9713.88     9760.74    750.00 o 
   3   2   7       24.01       25.40      1.76 o 
   4   2   7     7145.03     7353.12     37.22 o 
   5   2   7        4.38       13.04      3.60 o 
   6   2   7      129.04      104.22     21.84 o 
   7   2   7     1576.91     1229.70    391.73 o 
   8   2   7       53.33       55.26     14.55 o 
   9   2   7     2721.67     2279.09    871.46 o 
  10   2   7      222.79      194.38     61.13 o 
  11   2   7        0.75        6.69      3.59 o 
  12   2   7       49.85       51.45      3.67 o 
  13   2   7       76.46      103.16     14.39 o 
  14   2   7      158.62      205.37     13.82 o 
 -15   3   7        2.28       -3.87      4.57 o 
 -14   3   7      126.77      139.21      8.03 o 
 -13   3   7      372.68      399.25     22.80 o 
 -12   3   7       58.34       56.26      6.61 o 
 -11   3   7     1520.24     1210.08     23.83 o 
 -10   3   7      859.94      744.26     12.78 o 
  -9   3   7     1497.93     1336.42     16.13 o 
  -8   3   7      723.69      696.90     41.61 o 
  -7   3   7      627.60      779.21     46.89 o 
  -6   3   7        2.36        6.37      2.00 o 
  -5   3   7     7576.27    10079.72    252.58 o 
  -4   3   7      287.91      379.41      6.87 o 
  -3   3   7      936.07     1461.76    118.51 o 
  -2   3   7       30.34       42.37      1.95 o 
  -1   3   7      822.02      950.63    161.65 o 
   0   3   7     1323.97     1655.11    250.40 o 
   1   3   7      903.16     1306.82    174.81 o 
   2   3   7       14.55       23.72      7.44 o 
   3   3   7      718.02      682.18     63.94 o 
   4   3   7      502.20      422.29     11.25 o 
   5   3   7     2897.05     2640.82     78.68 o 
   6   3   7      132.33       98.64     12.89 o 
   7   3   7      180.62      172.94     36.59 o 
   8   3   7      478.46      420.05    110.58 o 
   9   3   7      103.15       87.70     25.77 o 
  10   3   7        1.07       -4.10      4.64 o 
  11   3   7      619.86      563.42    152.50 o 
  12   3   7      602.97      706.16     99.18 o 
  13   3   7      410.62      449.73     29.36 o 
  14   3   7       44.54       38.70      3.85 o 
 -15   4   7       21.87       19.22      2.83 o 
 -14   4   7      102.90       97.85      3.76 o 
 -13   4   7        1.76        5.90      5.09 o 
 -12   4   7      243.93      240.36      7.29 o 
 -11   4   7      216.87      210.63      4.97 o 
 -10   4   7      915.55      747.25     13.20 o 
  -9   4   7       78.82       80.39      5.10 o 
  -8   4   7     1226.42     1393.74    103.85 o 
  -7   4   7       37.18       38.24      2.59 o 
  -6   4   7     4993.73     6175.11    246.80 o 
  -5   4   7        0.19        2.10      2.28 o 
  -4   4   7        8.07        8.94      1.77 o 
  -3   4   7     2239.37     2627.37    343.92 o 
  -2   4   7     3185.89     3454.91    530.73 o 
  -1   4   7     3651.36     4379.20    730.03 o 
   0   4   7    10400.82    12665.92   2283.04 o 
   1   4   7       41.54       51.08     15.81 o 
   2   4   7     3563.76     3595.99    363.92 o 
   3   4   7      604.42      538.77     44.12 o 
   4   4   7     2420.57     2269.70    125.79 o 
   5   4   7      922.75      851.33     49.93 o 
   6   4   7      345.10      338.59     27.75 o 
   7   4   7      316.10      281.73     65.20 o 
   8   4   7       93.54       94.97     21.25 o 
   9   4   7       18.00       19.01      4.93 o 
  10   4   7      121.28      112.45     38.58 o 
  11   4   7       21.10       22.92      5.44 o 
  12   4   7       71.74      111.80     22.59 o 
  13   4   7        0.95        6.18      3.19 o 
 -15   5   7      571.00      614.30      9.45 o 
 -14   5   7      238.47      272.92      5.98 o 
 -13   5   7      172.05      164.25      4.55 o 
 -12   5   7      847.94      764.77     13.37 o 
 -11   5   7      235.19      216.71     13.48 o 
 -10   5   7       11.45        6.14      3.59 o 
  -9   5   7     3990.73     3574.09     28.19 o 
  -8   5   7      505.44      552.51     35.92 o 
  -7   5   7     1771.97     2172.02    103.42 o 
  -6   5   7      435.18      476.75      9.31 o 
  -5   5   7      466.15      695.41     68.56 o 
  -4   5   7      239.06      256.91     29.99 o 
  -3   5   7      225.06      308.16     27.90 o 
  -2   5   7      279.02      296.53     68.14 o 
  -1   5   7      206.42      195.74     41.63 o 
   0   5   7      217.75      253.82     48.92 o 
   1   5   7       86.65      122.83     25.10 o 
   2   5   7       20.95       49.72      8.28 o 
   3   5   7     2218.43     1981.62    135.95 o 
   4   5   7     2099.90     2085.21     18.62 o 
   5   5   7        2.80       19.41      4.77 o 
   6   5   7     1489.97     1419.52    216.35 o 
   7   5   7      128.33      121.32     27.20 o 
   8   5   7        0.19       -0.48      5.35 o 
   9   5   7      631.66      620.49    186.43 o 
  10   5   7       52.05       44.60     14.05 o 
  11   5   7      101.50      118.45     32.80 o 
  12   5   7        6.77        2.32      4.66 o 
  13   5   7      122.20      125.00     12.72 o 
 -14   6   7      111.61      115.16      7.62 o 
 -13   6   7       21.49       12.67      2.96 o 
 -12   6   7       69.35      107.83      9.70 o 
 -11   6   7      111.82       85.47     11.05 o 
 -10   6   7      323.05      282.83     18.35 o 
  -9   6   7       24.71       22.07      3.25 o 
  -8   6   7       10.58       15.79      3.59 o 
  -7   6   7       29.21       28.34      3.25 o 
  -6   6   7       13.95       10.18      2.48 o 
  -5   6   7        3.86        5.95      2.34 o 
  -4   6   7       52.86       52.63     12.05 o 
  -3   6   7       81.49       93.97     18.74 o 
  -2   6   7      179.51      320.05     40.78 o 
  -1   6   7        0.54        5.51      5.85 o 
   0   6   7      968.48     1074.67    190.16 o 
   1   6   7     3734.79     4123.03    578.69 o 
   2   6   7     8002.13     8754.54    905.58 o 
   3   6   7        1.37        2.89      5.02 o 
   4   6   7      112.73      115.40      3.43 o 
   5   6   7     1274.42     1365.77    148.17 o 
   6   6   7        1.88       -5.10      5.10 o 
   7   6   7        1.26        7.92      3.33 o 
   8   6   7       23.17       19.37      2.89 o 
   9   6   7      554.44      563.48    194.40 o 
  10   6   7        1.55        7.82      9.11 o 
  11   6   7      367.24      309.75    109.67 o 
  12   6   7       24.04       20.24      3.85 o 
 -14   7   7        0.80       -3.96      3.96 o 
 -13   7   7      272.07      279.27     38.71 o 
 -12   7   7       51.83       41.34      3.42 o 
 -11   7   7       12.95        5.22      3.82 o 
 -10   7   7      486.73      403.55     77.94 o 
  -9   7   7      487.56      440.28     15.10 o 
  -8   7   7     1223.13     1121.62     54.39 o 
  -7   7   7      154.84      162.77     13.06 o 
  -6   7   7        0.53       -1.23      6.27 o 
  -5   7   7      250.47      219.44     42.55 o 
  -4   7   7      403.91      387.69     86.96 o 
  -3   7   7     2009.80     2071.96    456.11 o 
  -2   7   7      254.21      216.15     55.12 o 
  -1   7   7        9.68       38.30      9.62 o 
   0   7   7      913.11      967.52    122.15 o 
   1   7   7       20.02       23.36      3.51 o 
   2   7   7      874.21      958.13     61.09 o 
   3   7   7     3951.24     4335.22     55.55 o 
   4   7   7     1386.91     1380.51    127.42 o 
   5   7   7       29.11       39.96      6.77 o 
   6   7   7     1013.50     1035.12    178.09 o 
   7   7   7      157.08      196.16     50.39 o 
   8   7   7       18.12       20.31      3.05 o 
   9   7   7      489.64      443.22    150.27 o 
  10   7   7       50.05       50.36     15.39 o 
  11   7   7       12.29       14.84      4.77 o 
  12   7   7       15.71       19.25      7.61 o 
 -13   8   7      308.17      377.68     70.76 o 
 -12   8   7       61.65       65.32     10.29 o 
 -11   8   7       14.99       24.45      8.19 o 
 -10   8   7       32.33       24.88     11.96 o 
  -9   8   7       25.02       18.16      5.27 o 
  -8   8   7      186.46      165.37     38.68 o 
  -7   8   7     2228.14     1969.24    412.69 o 
  -6   8   7       65.09       71.64     12.80 o 
  -5   8   7       57.74       52.11      8.62 o 
  -4   8   7      176.38      213.51     60.44 o 
  -3   8   7       19.30       20.09      3.01 o 
  -2   8   7      298.58      296.20     58.15 o 
  -1   8   7     3524.37     3583.86    609.88 o 
   0   8   7     2533.91     2840.62    344.43 o 
   1   8   7     6706.67     7381.90    604.09 o 
   2   8   7     1162.27     1329.21     23.44 o 
   3   8   7        4.70       -4.21      4.84 o 
   4   8   7      304.26      320.10     40.30 o 
   5   8   7       94.63      110.99     12.30 o 
   6   8   7      804.83      864.79    178.67 o 
   7   8   7      693.74      711.94    136.36 o 
   8   8   7       23.44       34.86     19.32 o 
   9   8   7      135.05      120.17     32.73 o 
  10   8   7       34.87       43.54     17.65 o 
  11   8   7       73.35       63.35     13.80 o 
 -12   9   7      126.34      138.95     44.28 o 
 -11   9   7      150.95      136.81     45.46 o 
 -10   9   7      365.94      246.26    149.82 o 
  -9   9   7        9.98       11.70      5.85 o 
  -8   9   7     1640.08     1256.67    402.83 o 
  -7   9   7      389.91      322.32     95.49 o 
  -6   9   7      258.67      184.73     57.96 o 
  -5   9   7        0.06       -0.44      5.35 o 
  -4   9   7      832.77      769.85    170.13 o 
  -3   9   7       16.53       17.17      8.03 o 
  -2   9   7      543.50      513.00     70.92 o 
  -1   9   7      197.13      209.87     28.97 o 
   0   9   7       61.42       62.46      3.60 o 
   1   9   7        2.85        2.15      4.73 o 
   2   9   7       30.65       33.50      3.12 o 
   3   9   7      319.59      331.26     21.62 o 
   4   9   7      406.47      411.57     41.25 o 
   5   9   7     1614.02     1880.98    259.81 o 
   6   9   7      712.31      785.51    171.25 o 
   7   9   7     1251.98     1350.68    317.19 o 
   8   9   7      131.24      137.03     38.83 o 
   9   9   7      105.23      124.84     41.34 o 
  10   9   7      969.73      977.72    341.18 o 
 -11  10   7       32.53       26.71      9.12 o 
 -10  10   7      220.95      204.10     92.73 o 
  -9  10   7      273.38      248.69    106.24 o 
  -8  10   7       23.08       25.40      6.52 o 
  -7  10   7        8.81        6.10      6.86 o 
  -6  10   7        6.14       16.01      2.93 o 
  -5  10   7     1495.90     1279.48    248.04 o 
  -4  10   7     1243.09     1197.94    217.58 o 
  -3  10   7     3814.80     3778.48    621.80 o 
  -2  10   7      575.39      651.29     61.62 o 
  -1  10   7      819.57      892.95     48.43 o 
   0  10   7       43.14       34.58      3.31 o 
   1  10   7     1330.52     1466.10     18.14 o 
   2  10   7      350.55      356.27      7.47 o 
   3  10   7      440.78      470.87     52.25 o 
   4  10   7        0.11        0.10      3.35 o 
   5  10   7        8.31       16.43      3.34 o 
   6  10   7      156.93      168.68     34.99 o 
   7  10   7       88.87      101.09     32.46 o 
   8  10   7       25.09       33.74     14.22 o 
   9  10   7      138.20      135.09     44.45 o 
 -10  11   7      735.25      643.29    266.30 o 
  -9  11   7      162.71      161.28     60.79 o 
  -8  11   7       96.58       87.75     23.85 o 
  -7  11   7      541.89      485.09     81.35 o 
  -6  11   7       11.97       13.35      2.71 o 
  -5  11   7      179.75      169.06     13.56 o 
  -4  11   7       18.21       12.50      8.53 o 
  -3  11   7      560.70      534.78     42.22 o 
  -2  11   7      625.51      655.37     27.38 o 
  -1  11   7       11.20       16.65      4.68 o 
   0  11   7       46.41       32.25      5.27 o 
   1  11   7        0.11       -4.73      4.73 o 
   2  11   7        0.24       -2.13      4.36 o 
   3  11   7       57.40       55.58      6.61 o 
   4  11   7       92.94      130.94     22.67 o 
   5  11   7      138.17      130.55     10.80 o 
   6  11   7      500.68      480.36    132.46 o 
   7  11   7      177.75      159.58     56.69 o 
   8  11   7      560.43      562.43    188.25 o 
  -8  12   7       45.79       44.31      5.60 o 
  -7  12   7       95.41       87.49     13.72 o 
  -6  12   7      245.22      229.60     42.22 o 
  -5  12   7        1.10        7.37      6.27 o 
  -4  12   7       80.45       85.45      4.10 o 
  -3  12   7       14.35       10.37      2.72 o 
  -2  12   7        1.00        0.68      4.19 o 
  -1  12   7      945.38      967.26     23.24 o 
   0  12   7      352.79      372.56     36.47 o 
   1  12   7      533.89      534.43     41.55 o 
   2  12   7      151.00      148.67     19.25 o 
   3  12   7      114.11      111.74     28.70 o 
   4  12   7      110.30      118.19     24.94 o 
   5  12   7       38.81       40.74      8.78 o 
   6  12   7        8.86       13.41      4.26 o 
  -5  13   7       44.15       48.70      2.68 o 
  -4  13   7       39.02       38.47      2.48 o 
  -3  13   7       95.18       94.09      3.07 o 
  -2  13   7      137.51      159.00      7.53 o 
  -1  13   7        0.26        0.18      4.43 o 
   0  13   7      171.45      171.19     20.85 o 
   1  13   7       67.31       71.53     12.13 o 
   2  13   7      209.93      222.18     49.25 o 
   3  13   7        6.98        9.13      5.85 o 
   4  13   7      211.71      225.81     65.43 o 
 -16   0   8      149.49      168.18     31.23 o 
 -14   0   8      205.01      186.36     42.71 o 
 -12   0   8      236.88      169.66     18.93 o 
 -10   0   8     3137.58     2716.37     24.10 o 
  -8   0   8       52.86       52.77      2.78 o 
  -6   0   8     1345.49     1769.53     15.66 o 
  -4   0   8     5276.42     6426.42    150.40 o 
  -2   0   8      253.77      264.57     12.57 o 
   0   0   8      889.02      870.11      9.30 o 
   2   0   8      806.49      830.03      9.65 o 
   4   0   8    22054.14    20929.68   1349.48 o 
   6   0   8      224.17      131.25     63.49 o 
   8   0   8     2202.19     1339.62    715.44 o 
  10   0   8      417.94      308.97     77.99 o 
  12   0   8      442.36      474.14     44.54 o 
  14   0   8      437.72      507.65     19.23 o 
 -16   1   8       17.75       17.77      5.27 o 
 -15   1   8        0.73       -4.54      4.54 o 
 -14   1   8       24.04       25.29      3.17 o 
 -13   1   8      135.26      109.36      8.29 o 
 -12   1   8       18.59       16.08      2.93 o 
 -11   1   8       43.78       59.82      3.37 o 
 -10   1   8        1.48        1.00      4.14 o 
  -9   1   8      364.57      376.39      8.38 o 
  -8   1   8     3055.58     3330.51     24.67 o 
  -7   1   8     1284.14     1528.72     47.46 o 
  -6   1   8        1.85        4.35      1.89 o 
  -5   1   8     6401.49     8604.36     69.27 o 
  -4   1   8      568.07      756.52      9.45 o 
  -3   1   8     3152.00     4391.67     99.55 o 
  -2   1   8       34.44       47.00      2.68 o 
  -1   1   8     5336.64     6876.72    239.30 o 
   0   1   8      249.22      293.20     26.07 o 
   1   1   8       93.72      167.94     18.41 o 
   2   1   8      182.62      180.23      5.53 o 
   3   1   8     9258.04     9162.01    139.41 o 
   4   1   8      120.40      122.16     12.39 o 
   5   1   8      153.91      102.60     11.22 o 
   6   1   8     3898.83     2574.78    961.75 o 
   7   1   8      160.56       91.45     37.67 o 
   8   1   8        0.52        4.38      4.54 o 
   9   1   8     1835.63     1411.24    592.73 o 
  10   1   8     1367.69     1129.66    396.62 o 
  11   1   8      336.20      298.52     60.01 o 
  12   1   8      265.57      292.61     30.33 o 
  13   1   8      495.55      553.40     18.47 o 
 -15   2   8        2.62        6.34      4.26 o 
 -14   2   8      506.38      484.16     55.39 o 
 -13   2   8       14.21       10.02      8.45 o 
 -12   2   8      422.82      427.54     16.18 o 
 -11   2   8       44.68       49.53      3.35 o 
 -10   2   8      216.55      213.08      4.77 o 
  -9   2   8        8.56        8.13      3.60 o 
  -8   2   8     3384.45     3722.78     56.48 o 
  -7   2   8       64.87       72.22      2.84 o 
  -6   2   8       19.89       50.21     12.96 o 
  -5   2   8      211.42      255.06      5.57 o 
  -4   2   8     5515.81     7342.44     95.73 o 
  -3   2   8      482.00      623.19     25.11 o 
  -2   2   8      379.19      583.09     45.98 o 
  -1   2   8      208.00      272.55      5.78 o 
   0   2   8      184.68      287.37     35.01 o 
   1   2   8      149.74      177.11     15.32 o 
   2   2   8      505.27      499.27     46.02 o 
   3   2   8      210.91      203.74     20.86 o 
   4   2   8     2067.46     1985.28     46.75 o 
   5   2   8     1571.66     1327.21    116.03 o 
   6   2   8     5330.48     4020.43    964.89 o 
   7   2   8      265.16      201.71     62.33 o 
   8   2   8      580.87      427.09    161.45 o 
   9   2   8      342.70      253.98    100.07 o 
  10   2   8        8.04       25.33     15.89 o 
  11   2   8      573.30      580.27    142.22 o 
  12   2   8      303.79      322.23     42.40 o 
  13   2   8      312.25      399.70     21.29 o 
 -15   3   8        3.39        6.07      6.52 o 
 -14   3   8       50.87       44.01      7.11 o 
 -13   3   8      193.92      179.66     11.39 o 
 -12   3   8       26.78       19.34      3.07 o 
 -11   3   8        0.27       -2.30      8.36 o 
 -10   3   8        9.36       10.33      5.02 o 
  -9   3   8     1642.03     1747.07     18.96 o 
  -8   3   8      803.84      801.56     31.54 o 
  -7   3   8      197.39      208.99     11.14 o 
  -6   3   8       12.04       20.62      2.24 o 
  -5   3   8       75.87      126.01      2.96 o 
  -4   3   8     3240.69     3967.28    134.33 o 
  -3   3   8    12390.63    17817.97   1394.55 o 
  -2   3   8     3057.29     3859.69    374.53 o 
  -1   3   8      289.43      544.40     52.90 o 
   0   3   8      145.79      210.32     14.32 o 
   1   3   8      152.89      136.21     14.23 o 
   2   3   8      264.08      269.23     33.86 o 
   3   3   8     6664.57     6688.87    453.04 o 
   4   3   8        0.29        1.65      2.28 o 
   5   3   8       11.75        7.78      2.42 o 
   6   3   8     2467.58     2148.62    420.65 o 
   7   3   8      867.71      740.94    205.95 o 
   8   3   8       96.25       86.89     23.93 o 
   9   3   8      117.86      111.83     41.59 o 
  10   3   8      153.55      143.91     42.35 o 
  11   3   8       31.43       50.97     17.48 o 
  12   3   8       31.10       46.02      9.79 o 
  13   3   8      170.52      188.76     22.36 o 
 -15   4   8        1.07        7.09      2.68 o 
 -14   4   8       45.75       47.96      3.24 o 
 -13   4   8       18.55       14.81      3.01 o 
 -12   4   8       17.93       19.98      4.18 o 
 -11   4   8      189.30      173.50     12.81 o 
 -10   4   8      716.32      620.77     20.59 o 
  -9   4   8        6.05        4.43      4.78 o 
  -8   4   8     1862.56     1951.03     19.64 o 
  -7   4   8      251.28      330.81      7.16 o 
  -6   4   8      572.27      788.48     26.29 o 
  -5   4   8       24.38       24.71      4.77 o 
  -4   4   8       12.72       16.70      5.27 o 
  -3   4   8       91.75      117.50     16.74 o 
  -2   4   8     1019.19     1465.14    201.72 o 
  -1   4   8      317.17      383.32     64.05 o 
   0   4   8     3613.59     3783.69    571.76 o 
   1   4   8      360.41      334.06     35.06 o 
   2   4   8      372.23      442.28     32.04 o 
   3   4   8     2313.35     2206.84    115.27 o 
   4   4   8      186.03      163.73      9.55 o 
   5   4   8        2.66        3.10      2.41 o 
   6   4   8      225.81      229.32     28.64 o 
   7   4   8       16.12       22.12      6.36 o 
   8   4   8       28.91       62.90     21.58 o 
   9   4   8       12.80        6.12      5.85 o 
  10   4   8       20.91       19.00      3.09 o 
  11   4   8      193.43      204.70     58.53 o 
  12   4   8      196.87      210.65     40.03 o 
  13   4   8        3.35       -1.59      4.19 o 
 -14   5   8      104.99      107.34      7.78 o 
 -13   5   8      194.57      182.31     13.82 o 
 -12   5   8      300.16      307.43     34.35 o 
 -11   5   8       42.30       49.35      3.76 o 
 -10   5   8       28.10       24.48      4.18 o 
  -9   5   8      154.11      180.52      5.02 o 
  -8   5   8        3.18       12.97      6.52 o 
  -7   5   8     1999.67     2309.49     21.35 o 
  -6   5   8      127.09      165.01      3.78 o 
  -5   5   8       26.52       29.37      4.27 o 
  -4   5   8     1428.49     1669.56    228.17 o 
  -3   5   8     1012.72     1017.70    161.06 o 
  -2   5   8       84.60      134.45     25.10 o 
  -1   5   8     3250.01     3685.26    612.88 o 
   0   5   8       63.94       97.59     17.82 o 
   1   5   8      456.38      513.61     41.12 o 
   2   5   8     1876.73     1855.79    135.72 o 
   3   5   8     3166.48     3037.21    137.40 o 
   4   5   8      133.53      137.01      5.78 o 
   5   5   8      104.82       93.97     13.81 o 
   6   5   8       81.27       79.53     14.06 o 
   7   5   8      287.68      330.02     78.25 o 
   8   5   8      253.11      250.46     72.54 o 
   9   5   8       51.19       33.82      9.20 o 
  10   5   8      229.18      206.88     65.58 o 
  11   5   8      247.83      244.23     74.64 o 
  12   5   8      528.29      545.52    108.16 o 
 -14   6   8      116.43      140.01      4.60 o 
 -13   6   8      164.32      181.19     12.56 o 
 -12   6   8      791.65      745.48     93.26 o 
 -11   6   8        1.16        4.86      3.37 o 
 -10   6   8      143.41      119.18     12.14 o 
  -9   6   8      208.75      208.06      4.91 o 
  -8   6   8     5271.96     5951.29     37.80 o 
  -7   6   8     3882.34     4157.20    169.80 o 
  -6   6   8        2.57        2.74      4.43 o 
  -5   6   8       76.82       74.93      6.61 o 
  -4   6   8      293.24      306.28     55.56 o 
  -3   6   8        3.88        8.97      3.51 o 
  -2   6   8     1870.04     1934.08    360.99 o 
  -1   6   8      374.96      522.71     69.01 o 
   0   6   8      180.61      163.77     19.59 o 
   1   6   8      174.42      164.62      9.13 o 
   2   6   8     1313.67     1357.23     37.32 o 
   3   6   8     1014.90      969.11     13.46 o 
   4   6   8      249.23      297.52     24.38 o 
   5   6   8      553.82      536.52     70.43 o 
   6   6   8     4121.08     4118.46    772.11 o 
   7   6   8      138.55      139.29     36.16 o 
   8   6   8      186.59      212.29     61.95 o 
   9   6   8        3.69        0.56      5.60 o 
  10   6   8       15.10       11.44      3.09 o 
  11   6   8      123.69      141.16     43.60 o 
  12   6   8        1.17        6.48      6.19 o 
 -13   7   8       22.43       27.84      3.35 o 
 -12   7   8        2.31       -6.76      6.86 o 
 -11   7   8       93.39       86.76     22.59 o 
 -10   7   8      411.53      399.86     38.41 o 
  -9   7   8       45.27       33.05      3.36 o 
  -8   7   8       53.26       51.29      7.03 o 
  -7   7   8      102.59       99.30     12.72 o 
  -6   7   8      519.51      476.82     73.60 o 
  -5   7   8     1204.85     1118.91    182.57 o 
  -4   7   8      842.52      861.33    133.50 o 
  -3   7   8     3456.69     3636.74    630.09 o 
  -2   7   8     6868.39     7479.78   1280.61 o 
  -1   7   8     6165.93     7029.36   1036.70 o 
   0   7   8     6642.17     7470.45    971.24 o 
   1   7   8     4713.40     5621.39    439.43 o 
   2   7   8       10.21       18.77      2.96 o 
   3   7   8      218.58      245.31     11.72 o 
   4   7   8        4.44       23.91     16.22 o 
   5   7   8       35.44       44.27      8.53 o 
   6   7   8      156.28      139.85     32.90 o 
   7   7   8      648.72      583.02    121.79 o 
   8   7   8       23.55       22.94      6.94 o 
   9   7   8        7.45       10.27      2.64 o 
  10   7   8       10.89       11.13      3.93 o 
  11   7   8        2.65        1.11      3.85 o 
 -13   8   8      271.07      305.06     51.55 o 
 -12   8   8      251.23      249.34     31.75 o 
 -11   8   8     1781.95     1542.09    392.85 o 
 -10   8   8      160.75      148.27     19.00 o 
  -9   8   8      953.37      879.46    123.57 o 
  -8   8   8       13.51       23.12      4.52 o 
  -7   8   8       99.00       99.66     11.88 o 
  -6   8   8      763.62      724.36    124.49 o 
  -5   8   8        1.05        1.80      3.41 o 
  -4   8   8      687.64      752.38    123.08 o 
  -3   8   8      661.43      668.64    111.14 o 
  -2   8   8     1062.00     1065.09    123.50 o 
  -1   8   8      276.23      301.82     32.25 o 
   0   8   8      784.93      883.78     82.06 o 
   1   8   8     1326.29     1462.44     49.03 o 
   2   8   8        0.34        6.07      6.02 o 
   3   8   8      140.03      152.93     18.41 o 
   4   8   8     1846.27     2016.03    253.36 o 
   5   8   8      629.43      686.90    126.30 o 
   6   8   8        0.58        5.88      8.95 o 
   7   8   8     1173.23     1168.36    287.48 o 
   8   8   8       30.42       38.27      8.20 o 
   9   8   8      765.18      793.85    268.02 o 
  10   8   8       86.56      133.20     44.35 o 
  11   8   8       35.88       28.44      6.61 o 
 -12   9   8      102.90      104.27     21.84 o 
 -11   9   8      426.68      411.54    102.28 o 
 -10   9   8        0.37        1.81      4.12 o 
  -9   9   8       22.13       33.34      5.85 o 
  -8   9   8       15.36       24.11      6.36 o 
  -7   9   8      205.28      196.96     31.48 o 
  -6   9   8      772.36      719.50    150.13 o 
  -5   9   8     2184.10     2068.83    371.66 o 
  -4   9   8      122.97      139.53     27.11 o 
  -3   9   8        3.47        2.97      3.37 o 
  -2   9   8       28.27       30.10      7.11 o 
  -1   9   8       65.77       65.85      3.42 o 
   0   9   8     1364.35     1382.39     17.31 o 
   1   9   8     1000.71     1167.71     25.93 o 
   2   9   8      867.58     1026.46     50.30 o 
   3   9   8      140.68      157.77      4.73 o 
   4   9   8        2.31       -0.56      5.43 o 
   5   9   8     1483.08     1661.19    276.50 o 
   6   9   8       84.94       82.15     25.77 o 
   7   9   8      154.18      142.95     28.21 o 
   8   9   8       18.25       19.66      7.02 o 
   9   9   8      394.03      353.51    120.04 o 
  10   9   8      119.71      132.92     47.46 o 
 -11  10   8        0.17        1.25      3.09 o 
 -10  10   8        0.88       -0.36      2.93 o 
  -9  10   8       74.09       77.66     23.93 o 
  -8  10   8       88.18       88.02     23.01 o 
  -7  10   8      181.13      154.21     40.94 o 
  -6  10   8      784.15      668.87    146.72 o 
  -5  10   8        2.94        6.69      5.27 o 
  -4  10   8       66.86       57.52      8.37 o 
  -3  10   8       91.36       79.49      3.95 o 
  -2  10   8      532.23      523.13     44.14 o 
  -1  10   8       49.52       58.66      3.31 o 
   0  10   8      168.56      195.88      8.04 o 
   1  10   8       68.37       80.09      5.60 o 
   2  10   8       57.86       74.64     11.38 o 
   3  10   8      183.25      198.89     27.21 o 
   4  10   8     2063.99     2324.70    344.94 o 
   5  10   8      282.84      279.09     65.77 o 
   6  10   8      183.58      214.23     50.32 o 
   7  10   8       24.06       26.48      3.01 o 
   8  10   8      258.40      275.82     87.40 o 
   9  10   8       37.33       39.55      9.12 o 
  -9  11   8        4.33        4.34      3.34 o 
  -8  11   8       34.62       35.62     10.12 o 
  -7  11   8      260.48      209.31     35.61 o 
  -6  11   8       74.65       73.84     11.63 o 
  -5  11   8       74.63       64.66      5.02 o 
  -4  11   8      272.92      264.75     24.88 o 
  -3  11   8       28.48       23.93      6.77 o 
  -2  11   8       94.90       92.04      3.66 o 
  -1  11   8       33.83       34.84      7.19 o 
   0  11   8       96.58      100.31      8.12 o 
   1  11   8       41.29       40.17      3.07 o 
   2  11   8      210.10      220.21     29.56 o 
   3  11   8      292.60      335.15     52.37 o 
   4  11   8      346.48      366.74     91.38 o 
   5  11   8      190.67      191.55     46.39 o 
   6  11   8       46.45       46.36     16.73 o 
   7  11   8      570.04      627.33    173.88 o 
  -7  12   8      117.30      104.45     20.67 o 
  -6  12   8       81.19       76.24     10.96 o 
  -5  12   8       37.64       30.12      5.52 o 
  -4  12   8      167.21      166.57      3.78 o 
  -3  12   8      289.83      279.31      5.93 o 
  -2  12   8       27.17       25.18      2.72 o 
  -1  12   8        4.12        7.29      3.09 o 
   0  12   8       23.91       30.88      3.43 o 
   1  12   8      490.21      504.21     65.30 o 
   2  12   8       12.98       13.65      3.09 o 
   3  12   8       37.63       49.03      7.19 o 
   4  12   8        8.79        5.93      3.00 o 
   5  12   8      436.52      418.33    120.29 o 
  -4  13   8      150.82      145.67      4.69 o 
  -3  13   8        3.51        3.73      2.36 o 
  -2  13   8      643.61      645.82     43.14 o 
  -1  13   8       33.07       33.21      2.48 o 
   0  13   8      519.91      529.95     74.08 o 
   1  13   8       27.37       31.39     10.96 o 
   2  13   8      255.26      303.20     62.52 o 
 -15   0   9       77.98       55.00     13.72 o 
 -13   0   9       76.59       90.79     17.48 o 
 -11   0   9      690.43      554.97     17.64 o 
  -9   0   9      685.43      660.88     28.23 o 
  -7   0   9     3024.34     3634.30    131.61 o 
  -5   0   9     1879.49     2192.08     65.88 o 
  -3   0   9      950.81     1289.43     29.34 o 
  -1   0   9      711.77      764.93     15.82 o 
   1   0   9      370.10      424.60     11.49 o 
   3   0   9      351.09      302.65     17.69 o 
   5   0   9      275.93      253.84     30.33 o 
   7   0   9     4908.61     2926.96   1680.72 o 
   9   0   9      169.30      165.83     52.40 o 
  11   0   9       60.07       58.64     11.38 o 
  13   0   9      183.69      201.47      8.96 o 
 -15   1   9        4.69       13.18      2.59 o 
 -14   1   9        1.18       -4.49      4.49 o 
 -13   1   9       21.25       20.94      2.96 o 
 -12   1   9       28.21       19.79      3.93 o 
 -11   1   9      156.73      142.81      4.26 o 
 -10   1   9       27.13       22.64      3.01 o 
  -9   1   9       55.36       68.19     14.81 o 
  -8   1   9        1.20       48.73     27.84 o 
  -7   1   9     4737.70     5562.12    106.65 o 
  -6   1   9      990.86     1274.42     45.59 o 
  -5   1   9     3628.60     4633.32    124.26 o 
  -4   1   9      174.22      236.79      8.71 o 
  -3   1   9      814.17     1120.77     19.03 o 
  -2   1   9       34.80       41.93      4.93 o 
  -1   1   9       60.63       69.80      2.07 o 
   0   1   9       18.84       22.52      1.66 o 
   1   1   9     1459.29     1569.95     34.12 o 
   2   1   9      610.87      599.19     12.19 o 
   3   1   9     2233.37     2065.90     17.57 o 
   4   1   9      932.60      861.20     25.43 o 
   5   1   9      992.62      861.52     92.57 o 
   6   1   9      282.22      170.54     66.69 o 
   7   1   9     2216.72     1524.61    676.72 o 
   8   1   9     1321.38      819.12    448.06 o 
   9   1   9      170.14      144.93     62.45 o 
  10   1   9      328.32      261.16     88.92 o 
  11   1   9       49.19       52.00     12.38 o 
  12   1   9      171.87      188.47     19.34 o 
  13   1   9       51.64       59.94      7.11 o 
 -15   2   9       13.06       21.84      2.83 o 
 -14   2   9      117.33      112.49      5.77 o 
 -13   2   9        0.19       -0.48      4.54 o 
 -12   2   9       69.22       56.26      9.45 o 
 -11   2   9      123.70      111.64      4.60 o 
 -10   2   9       11.57       17.84      9.87 o 
  -9   2   9      843.78      830.62     13.44 o 
  -8   2   9      120.67      192.71     74.56 o 
  -7   2   9       96.26      102.73     11.55 o 
  -6   2   9      513.18      741.10     45.83 o 
  -5   2   9      825.26     1027.26     28.70 o 
  -4   2   9     2003.45     2674.36    143.63 o 
  -3   2   9        9.47       49.62     18.06 o 
  -2   2   9      141.58       87.38      9.54 o 
  -1   2   9       22.69       13.21      2.17 o 
   0   2   9     2548.83     3131.00    204.15 o 
   1   2   9       64.37       61.39      3.01 o 
   2   2   9     1540.73     1553.55     34.20 o 
   3   2   9     2750.93     2482.07     64.24 o 
   4   2   9      476.02      524.01     18.29 o 
   5   2   9     2729.06     2368.44    292.90 o 
   6   2   9        1.73        2.29      4.12 o 
   7   2   9      207.55      162.80     49.91 o 
   8   2   9     1469.59     1054.54    425.45 o 
   9   2   9       41.44       45.90     12.29 o 
  10   2   9      294.40      212.06     75.83 o 
  11   2   9      425.55      421.89     81.52 o 
  12   2   9      556.92      628.31     75.33 o 
  13   2   9       34.02       35.13      6.86 o 
 -15   3   9      752.86      836.76     17.93 o 
 -14   3   9      273.15      297.69      6.70 o 
 -13   3   9      403.99      409.14      8.36 o 
 -12   3   9       24.59       21.80      4.10 o 
 -11   3   9      506.41      443.78      9.14 o 
 -10   3   9        1.79        1.99      7.19 o 
  -9   3   9     1047.81     1046.65     15.19 o 
  -8   3   9        0.21        4.95      4.90 o 
  -7   3   9     2536.17     2933.60     23.55 o 
  -6   3   9       72.54       85.59      2.96 o 
  -5   3   9     1216.51     1506.81     31.31 o 
  -4   3   9     2195.40     2910.35    189.89 o 
  -3   3   9     1369.00     1790.11    179.58 o 
  -2   3   9      551.63      647.88     68.79 o 
  -1   3   9     2032.99     2702.40    227.26 o 
   0   3   9     1027.28     1121.29    102.79 o 
   1   3   9       52.58       62.72      7.19 o 
   2   3   9        9.31       15.57      9.28 o 
   3   3   9      209.32      188.46      3.90 o 
   4   3   9      259.88      233.43      4.98 o 
   5   3   9     1424.65     1384.79    105.86 o 
   6   3   9       12.99       11.08      2.49 o 
   7   3   9      458.30      380.97    122.47 o 
   8   3   9      939.72      824.42    276.54 o 
   9   3   9       22.73       28.43      6.86 o 
  10   3   9       38.84       54.71     21.41 o 
  11   3   9      122.80      114.51     25.69 o 
  12   3   9      418.79      428.91     51.85 o 
  13   3   9       15.38       11.11      6.86 o 
 -15   4   9       50.34       59.36      4.77 o 
 -14   4   9      166.36      140.52      4.44 o 
 -13   4   9        0.49        7.27      2.60 o 
 -12   4   9       84.35       90.67      6.02 o 
 -11   4   9       78.68       65.90      5.10 o 
 -10   4   9        1.51       -4.11      4.54 o 
  -9   4   9      170.68      152.97      4.56 o 
  -8   4   9     1616.48     1858.22     19.79 o 
  -7   4   9      946.82     1147.46     15.06 o 
  -6   4   9     3283.10     3921.43     37.50 o 
  -5   4   9     1782.91     2150.56    118.04 o 
  -4   4   9     1129.66     1455.36    133.43 o 
  -3   4   9      192.95      248.60     35.76 o 
  -2   4   9      838.39     1001.56    134.42 o 
  -1   4   9      330.87      319.67     41.58 o 
   0   4   9    11081.82    12215.08   1542.43 o 
   1   4   9     2084.94     2209.33    208.27 o 
   2   4   9      826.46      884.26     40.31 o 
   3   4   9        8.41       25.85     18.48 o 
   4   4   9      486.62      507.63     14.18 o 
   5   4   9       22.40       21.55      2.59 o 
   6   4   9      483.53      447.00     91.62 o 
   7   4   9      103.41       98.78     25.94 o 
   8   4   9      618.33      618.11    175.08 o 
   9   4   9      636.33      552.89    194.01 o 
  10   4   9       23.21       26.89     12.21 o 
  11   4   9       68.38       67.05     17.57 o 
  12   4   9        6.05       11.68      4.77 o 
 -14   5   9        9.95       17.47      2.72 o 
 -13   5   9      821.70      792.30     81.70 o 
 -12   5   9      378.77      299.58     59.11 o 
 -11   5   9      953.49      927.68    112.29 o 
 -10   5   9      678.73      656.30     32.34 o 
  -9   5   9     1593.69     1755.17     19.90 o 
  -8   5   9      375.73      399.76      8.83 o 
  -7   5   9        0.10       13.23      2.95 o 
  -6   5   9     1233.29     1344.69     53.99 o 
  -5   5   9      737.29      869.21     80.03 o 
  -4   5   9        6.23       18.41      5.60 o 
  -3   5   9      670.84      824.89    122.19 o 
  -2   5   9      273.75      240.94     40.97 o 
  -1   5   9      222.03      169.84     28.48 o 
   0   5   9      241.82      231.03     22.95 o 
   1   5   9      443.87      454.21     30.96 o 
   2   5   9        8.13        9.04      2.01 o 
   3   5   9        6.04       62.25     33.70 o 
   4   5   9        2.44        0.68      3.33 o 
   5   5   9      280.44      312.03     58.98 o 
   6   5   9      242.52      230.92     49.75 o 
   7   5   9      184.93      208.31     51.74 o 
   8   5   9       21.69       22.73      5.10 o 
   9   5   9      241.78      234.04     71.53 o 
  10   5   9      612.32      578.89    202.25 o 
  11   5   9        1.10       -0.17      3.11 o 
  12   5   9      129.57      143.45     23.02 o 
 -14   6   9        0.45        1.22      2.93 o 
 -13   6   9      165.66      142.61     19.68 o 
 -12   6   9      109.69       81.57     18.41 o 
 -11   6   9      282.58      243.19     39.80 o 
 -10   6   9      228.49      195.06     12.31 o 
  -9   6   9        0.16        0.77      4.79 o 
  -8   6   9      243.30      269.18      5.62 o 
  -7   6   9      113.27      109.70      4.20 o 
  -6   6   9        0.47        6.75      3.65 o 
  -5   6   9        0.90        5.47      4.47 o 
  -4   6   9     2342.57     2654.73    437.45 o 
  -3   6   9     2099.87     2250.85    381.34 o 
  -2   6   9     2795.59     2966.83    472.86 o 
  -1   6   9      512.24      551.83     80.15 o 
   0   6   9     1563.37     1696.10    157.73 o 
   1   6   9      128.74      130.94     14.06 o 
   2   6   9       26.66       31.28      2.84 o 
   3   6   9        1.31        7.24      4.43 o 
   4   6   9      458.21      486.11     32.80 o 
   5   6   9      276.19      286.50     38.45 o 
   6   6   9        5.56       19.44     12.63 o 
   7   6   9       66.55       69.03     14.81 o 
   8   6   9      198.24      234.63     63.30 o 
   9   6   9      477.83      459.39    180.73 o 
  10   6   9      165.83      181.56     72.42 o 
  11   6   9        5.70       10.18     10.37 o 
 -13   7   9        1.68        9.09      3.93 o 
 -12   7   9      248.08      226.42     57.39 o 
 -11   7   9        5.16        1.13      3.48 o 
 -10   7   9       72.83       65.76      3.60 o 
  -9   7   9       34.13       35.51      3.13 o 
  -8   7   9      247.76      239.91     18.68 o 
  -7   7   9      188.33      204.28     33.82 o 
  -6   7   9      147.27      172.16     21.85 o 
  -5   7   9      582.42      557.57     99.32 o 
  -4   7   9      158.81      160.56     21.01 o 
  -3   7   9      134.20      169.29     14.40 o 
  -2   7   9       25.74       26.39      4.10 o 
  -1   7   9     2832.03     3019.57    379.12 o 
   0   7   9      242.64      232.38     20.10 o 
   1   7   9       95.72      154.75     13.39 o 
   2   7   9       38.42       32.89      2.84 o 
   3   7   9        0.13       -0.19      6.27 o 
   4   7   9       33.30       36.56      3.42 o 
   5   7   9     1477.31     1514.13    290.57 o 
   6   7   9      293.44      272.39     72.05 o 
   7   7   9      205.12      188.62     54.51 o 
   8   7   9      132.75      123.13     32.14 o 
   9   7   9      116.28      103.08     34.73 o 
  10   7   9       21.48       29.16     13.46 o 
  11   7   9       44.44       52.69     11.54 o 
 -12   8   9       15.03       12.46      2.33 o 
 -11   8   9      136.26      123.64     28.63 o 
 -10   8   9        0.12       -0.40      4.42 o 
  -9   8   9        7.35        6.70      3.40 o 
  -8   8   9      135.44      161.19     18.58 o 
  -7   8   9      102.79       92.76     17.66 o 
  -6   8   9      516.65      573.00    110.85 o 
  -5   8   9     2388.97     2470.15    333.67 o 
  -4   8   9     1943.64     1974.14    260.48 o 
  -3   8   9     2949.35     3084.58    438.45 o 
  -2   8   9      486.69      541.36     84.90 o 
  -1   8   9       55.54       58.09     11.46 o 
   0   8   9        0.11       -2.26      4.38 o 
   1   8   9       85.26      104.20      3.79 o 
   2   8   9      313.32      317.02     33.10 o 
   3   8   9     1262.58     1361.62    127.44 o 
   4   8   9      438.93      500.38     44.11 o 
   5   8   9      641.10      662.74    118.84 o 
   6   8   9       41.75       38.36      9.45 o 
   7   8   9      432.71      429.43    122.62 o 
   8   8   9      402.11      410.47    140.81 o 
   9   8   9       58.15       60.66     19.99 o 
  10   8   9        0.51        3.94      3.25 o 
 -11   9   9      139.12      119.49     35.83 o 
 -10   9   9      287.42      242.53     75.26 o 
  -9   9   9      228.69      229.32     60.89 o 
  -8   9   9       34.32       41.93      4.18 o 
  -7   9   9      543.22      504.02     89.56 o 
  -6   9   9       97.84       83.00     11.46 o 
  -5   9   9       39.92       49.53      7.53 o 
  -4   9   9      214.51      190.33     16.08 o 
  -3   9   9      485.19      451.56     43.96 o 
  -2   9   9      862.08      952.39     91.68 o 
  -1   9   9        2.92        4.06      2.88 o 
   0   9   9       42.36       45.48      4.27 o 
   1   9   9      384.00      464.94     14.76 o 
   2   9   9      245.41      271.23     16.67 o 
   3   9   9      648.89      695.67     89.28 o 
   4   9   9      267.97      280.23     46.24 o 
   5   9   9        1.58        1.77      4.62 o 
   6   9   9      914.56      981.58    272.21 o 
   7   9   9      126.34      141.40     32.98 o 
   8   9   9       45.67       51.29     15.06 o 
   9   9   9      111.19      129.23     42.02 o 
 -10  10   9       39.86       42.93     14.30 o 
  -9  10   9       64.19       71.23      9.87 o 
  -8  10   9      197.36      198.66     34.17 o 
  -7  10   9       82.71       90.62     12.97 o 
  -6  10   9       95.60      104.19     10.12 o 
  -5  10   9      616.74      594.61     70.29 o 
  -4  10   9       45.85       47.65      3.24 o 
  -3  10   9     1586.85     1575.44    167.90 o 
  -2  10   9      229.43      231.42      9.80 o 
  -1  10   9      364.48      375.04     13.16 o 
   0  10   9        6.28        6.10      4.68 o 
   1  10   9     1255.42     1400.76    159.17 o 
   2  10   9     1786.01     2066.01    188.81 o 
   3  10   9     2209.62     2464.92    302.95 o 
   4  10   9       58.05       67.14      4.35 o 
   5  10   9       31.10       38.19      5.94 o 
   6  10   9      210.41      219.25     60.80 o 
   7  10   9        0.05       -1.92      3.82 o 
   8  10   9      129.33      134.11     47.21 o 
  -8  11   9      606.50      552.45    103.30 o 
  -7  11   9       77.49       73.87      7.86 o 
  -6  11   9       25.73       25.80      3.68 o 
  -5  11   9       24.75       22.83      2.66 o 
  -4  11   9        7.02        6.72      5.35 o 
  -3  11   9      219.23      218.68      9.71 o 
  -2  11   9      131.67      116.75      3.79 o 
  -1  11   9        2.64       -0.97      4.47 o 
   0  11   9      289.80      289.86     11.48 o 
   1  11   9      132.42      148.40     13.39 o 
   2  11   9      131.67      130.99     28.54 o 
   3  11   9       21.16       24.18     12.96 o 
   4  11   9      172.27      208.29     44.21 o 
   5  11   9      904.78      985.20    253.98 o 
   6  11   9       43.63       38.86      9.54 o 
  -6  12   9        2.76        1.49      2.34 o 
  -5  12   9      183.79      180.33      3.97 o 
  -4  12   9        1.11        0.44      3.93 o 
  -3  12   9      172.76      159.80     10.72 o 
  -2  12   9       62.06       57.87      2.90 o 
  -1  12   9      423.27      460.67     43.37 o 
   0  12   9        4.61        8.50      9.03 o 
   1  12   9       22.63       29.80      7.69 o 
   2  12   9       52.26       68.68     13.55 o 
   3  12   9       75.75       81.80     21.42 o 
   4  12   9       95.96       98.57     24.94 o 
  -2  13   9       55.53       58.48      8.62 o 
  -1  13   9        3.84       -2.09      3.33 o 
   0  13   9      160.99      154.92      4.69 o 
 -14   0  10      810.02      763.63    101.56 o 
 -12   0  10      313.53      313.97      6.34 o 
 -10   0  10     1974.87     1817.77     33.05 o 
  -8   0  10     2753.45     2975.51     52.00 o 
  -6   0  10      525.81      595.85     10.09 o 
  -4   0  10     7288.00     9399.30    314.20 o 
  -2   0  10     1363.56     1827.22     50.22 o 
   0   0  10      283.50      279.26     13.49 o 
   2   0  10    10230.24    10103.58     45.04 o 
   4   0  10     8920.15     7540.35    420.45 o 
   6   0  10       78.65       95.47     31.62 o 
   8   0  10     1012.23      684.24    300.76 o 
  10   0  10      900.19      863.57    203.90 o 
  12   0  10     2313.64     2459.00    176.72 o 
 -15   1  10      215.24      231.19     21.20 o 
 -14   1  10        0.10        1.19      4.31 o 
 -13   1  10       34.28       33.56      4.77 o 
 -12   1  10      553.43      428.02     14.44 o 
 -11   1  10       11.32       20.72      4.01 o 
 -10   1  10      379.28      346.75     22.97 o 
  -9   1  10      225.16      230.33      5.14 o 
  -8   1  10      612.22      673.29     18.48 o 
  -7   1  10      829.40     1115.60     29.61 o 
  -6   1  10       62.85       75.89      6.27 o 
  -5   1  10      141.23      223.95     40.18 o 
  -4   1  10      863.80     1033.71     22.81 o 
  -3   1  10     1089.94     1354.34     34.67 o 
  -2   1  10       32.80       41.93      3.68 o 
  -1   1  10      840.02      887.82     11.19 o 
   0   1  10       32.90       29.09      6.86 o 
   1   1  10     3240.93     3175.06     65.86 o 
   2   1  10     2522.01     2410.59     19.71 o 
   3   1  10     4035.05     3725.33     25.77 o 
   4   1  10      229.06      167.21     11.47 o 
   5   1  10     7284.25     6041.60    524.87 o 
   6   1  10      766.74      481.27    195.62 o 
   7   1  10      938.42      657.97    302.30 o 
   8   1  10      709.77      389.31    212.41 o 
   9   1  10      334.33      245.40     99.48 o 
  10   1  10        2.19        0.45      5.10 o 
  11   1  10      251.51      215.25     30.83 o 
  12   1  10       31.02       26.06      2.95 o 
 -15   2  10       63.49       51.04      2.71 o 
 -14   2  10      178.62      174.54      4.07 o 
 -13   2  10        3.07        9.93      3.31 o 
 -12   2  10      470.58      375.14     24.83 o 
 -11   2  10        1.22        1.87      4.49 o 
 -10   2  10        6.25       -2.83      3.59 o 
  -9   2  10        2.70        2.34      4.61 o 
  -8   2  10     1020.26     1186.06     16.02 o 
  -7   2  10        1.83        1.70      4.77 o 
  -6   2  10      888.21     1062.21     20.37 o 
  -5   2  10      500.07      627.64     64.96 o 
  -4   2  10     1807.37     2598.83     97.08 o 
  -3   2  10      430.83      570.52     33.06 o 
  -2   2  10      865.58      943.24     54.89 o 
  -1   2  10       25.61       22.59      3.09 o 
   0   2  10       18.13       17.98      4.93 o 
   1   2  10     1439.38     1410.88     15.98 o 
   2   2  10     9268.55     8894.43    169.87 o 
   3   2  10       52.56       52.43      2.71 o 
   4   2  10      445.37      355.30     10.07 o 
   5   2  10     1177.92      994.94    138.28 o 
   6   2  10       19.70       21.57      4.01 o 
   7   2  10     1138.21      868.08    317.71 o 
   8   2  10       32.79       32.35     13.63 o 
   9   2  10      326.34      275.19    108.95 o 
  10   2  10      133.27      143.64     36.41 o 
  11   2  10       62.71       70.26     12.72 o 
  12   2  10      367.38      410.57     40.01 o 
 -14   3  10       26.65       30.70      2.84 o 
 -13   3  10       71.07       79.50      8.62 o 
 -12   3  10      263.39      189.93     22.37 o 
 -11   3  10        2.76       -2.15      4.73 o 
 -10   3  10       22.50       19.06      3.01 o 
  -9   3  10      192.64      209.08     17.00 o 
  -8   3  10     1026.44     1111.71     22.82 o 
  -7   3  10     4231.37     5306.96    105.59 o 
  -6   3  10      827.51     1004.72     38.70 o 
  -5   3  10       91.86      102.38      4.27 o 
  -4   3  10       73.00       70.52      9.20 o 
  -3   3  10     5104.17     6236.10    491.83 o 
  -2   3  10      219.65      268.89     38.53 o 
  -1   3  10     4202.12     4868.70    442.34 o 
   0   3  10      295.77      305.40     29.83 o 
   1   3  10       38.24       33.32     10.04 o 
   2   3  10       39.46       50.28      7.61 o 
   3   3  10      410.68     1780.00   1353.88 o 
   4   3  10       60.01       60.36      4.77 o 
   5   3  10      530.68      549.85     50.44 o 
   6   3  10      210.78      190.15     46.22 o 
   7   3  10      864.89      720.67    236.36 o 
   8   3  10        0.81        0.02      4.17 o 
   9   3  10       85.37       88.47     30.37 o 
  10   3  10      224.39      246.57     72.78 o 
  11   3  10       95.44      112.20     19.16 o 
  12   3  10      465.89      516.99     69.77 o 
 -14   4  10        5.75        3.54      4.00 o 
 -13   4  10       25.97       27.99      2.81 o 
 -12   4  10        0.10       -4.24      4.57 o 
 -11   4  10       44.07       34.46      3.13 o 
 -10   4  10      470.60      481.18     35.57 o 
  -9   4  10       14.45       20.70      3.13 o 
  -8   4  10       11.92       16.61      3.13 o 
  -7   4  10      232.08      271.62      5.98 o 
  -6   4  10      444.12      418.03     36.66 o 
  -5   4  10      913.14     1097.12    100.16 o 
  -4   4  10     1391.73     1637.37    183.15 o 
  -3   4  10       89.56       88.12     10.54 o 
  -2   4  10      241.22      278.28     32.00 o 
  -1   4  10      175.58      197.45     32.49 o 
   0   4  10       82.75      124.69     20.16 o 
   1   4  10        4.84        8.30      2.01 o 
   2   4  10      378.64      409.10      7.59 o 
   3   4  10      147.78      159.23      3.55 o 
   4   4  10      260.96      245.22     16.00 o 
   5   4  10       18.90       27.88      5.02 o 
   6   4  10      591.73      588.46    134.08 o 
   7   4  10       36.03       25.66     10.29 o 
   8   4  10       14.94       19.85      8.36 o 
   9   4  10     1143.59     1093.87    394.41 o 
  10   4  10      109.84      111.04     34.39 o 
  11   4  10       31.92       39.89      3.01 o 
  12   4  10       12.91       18.89      5.35 o 
 -14   5  10       17.77       20.93      4.35 o 
 -13   5  10       13.07       13.00      3.68 o 
 -12   5  10        1.45        3.58      4.52 o 
 -11   5  10      336.75      303.04     36.63 o 
 -10   5  10       15.14       19.31      3.01 o 
  -9   5  10        0.83        6.85      9.70 o 
  -8   5  10      285.64      301.63      9.13 o 
  -7   5  10        0.51        1.56      5.29 o 
  -6   5  10       67.88       76.06      8.53 o 
  -5   5  10      681.93      721.88     92.42 o 
  -4   5  10      392.19      462.65     79.41 o 
  -3   5  10     1634.64     1810.12    309.93 o 
  -2   5  10      269.36      261.13     46.67 o 
  -1   5  10     1316.23     1138.27    143.77 o 
   0   5  10       11.66        3.89      3.26 o 
   1   5  10      522.77      557.97     17.79 o 
   2   5  10      105.96      111.47      3.31 o 
   3   5  10      332.32      304.02      6.52 o 
   4   5  10      103.06      104.76      9.62 o 
   5   5  10       44.84       59.19     14.22 o 
   6   5  10     1183.08     1120.50    287.54 o 
   7   5  10        6.40        8.60      4.60 o 
   8   5  10      834.25      865.80    288.23 o 
   9   5  10        4.93        4.68      2.81 o 
  10   5  10        6.77       10.83      4.35 o 
  11   5  10       76.88      107.66     24.85 o 
 -13   6  10      523.82      521.89    103.14 o 
 -12   6  10      877.39      799.26    191.94 o 
 -11   6  10      791.81      726.10    119.17 o 
 -10   6  10        0.53        1.22      3.57 o 
  -9   6  10       20.79       26.20      6.61 o 
  -8   6  10      112.44      123.51      5.44 o 
  -7   6  10      541.62      584.20     62.95 o 
  -6   6  10     6581.34     7252.62    755.82 o 
  -5   6  10       25.64       37.06      3.41 o 
  -4   6  10       27.92       25.13      8.78 o 
  -3   6  10       93.80      107.15     14.89 o 
  -2   6  10      136.32      132.39     28.12 o 
  -1   6  10      328.60      366.38     52.05 o 
   0   6  10      808.31     1014.71    116.64 o 
   1   6  10       77.92       93.35      4.43 o 
   2   6  10     1003.30      961.19     19.20 o 
   3   6  10       44.41       35.28      8.20 o 
   4   6  10       51.74       56.78     11.04 o 
   5   6  10        6.28        8.03      5.69 o 
   6   6  10       96.47      131.53     31.29 o 
   7   6  10      643.34      577.02    178.31 o 
   8   6  10       81.81       85.52     22.59 o 
   9   6  10      488.57      482.85    178.42 o 
  10   6  10       13.53        7.12      4.18 o 
  11   6  10        1.77        2.56      4.35 o 
 -13   7  10       23.56       14.28      5.27 o 
 -12   7  10      183.88      165.79     38.94 o 
 -11   7  10       87.82       96.14     16.98 o 
 -10   7  10        1.71        3.63      4.47 o 
  -9   7  10      154.89      157.64     20.84 o 
  -8   7  10        2.62       14.63      2.90 o 
  -7   7  10      515.49      537.05     67.55 o 
  -6   7  10     2130.29     2241.86    349.89 o 
  -5   7  10     3457.77     3586.32    579.45 o 
  -4   7  10     3504.23     3652.10    498.92 o 
  -3   7  10      322.89      361.31     51.87 o 
  -2   7  10        2.09        0.17      5.85 o 
  -1   7  10       89.82      104.87     13.14 o 
   0   7  10        0.93        1.16      3.90 o 
   1   7  10      959.42     1012.28     14.88 o 
   2   7  10     1472.99     1577.57     87.85 o 
   3   7  10     3847.73     4079.45    347.83 o 
   4   7  10     1379.41     1484.52    189.33 o 
   5   7  10      268.67      273.89     48.00 o 
   6   7  10       56.92       67.28      8.28 o 
   7   7  10      322.84      320.90    101.16 o 
   8   7  10       19.70       20.16      6.10 o 
   9   7  10       77.58       67.87     17.40 o 
  10   7  10      374.59      352.68    107.97 o 
 -12   8  10        8.83        8.51      2.68 o 
 -11   8  10       97.61       83.61     21.00 o 
 -10   8  10      598.32      568.92    120.20 o 
  -9   8  10       58.91       53.56     13.05 o 
  -8   8  10       69.23       66.23     12.05 o 
  -7   8  10       11.13        3.62      3.39 o 
  -6   8  10       39.87       55.93      9.28 o 
  -5   8  10     1668.30     1748.60    230.90 o 
  -4   8  10      354.50      366.95     47.36 o 
  -3   8  10     1391.46     1529.14    173.82 o 
  -2   8  10      177.42      217.76     39.26 o 
  -1   8  10      162.98      156.30     14.90 o 
   0   8  10      283.71      307.10      6.62 o 
   1   8  10        0.79        3.01      4.73 o 
   2   8  10     1384.35     1608.25    117.93 o 
   3   8  10      714.42      771.74     84.95 o 
   4   8  10       19.11       17.18      8.78 o 
   5   8  10      725.66      836.59    208.85 o 
   6   8  10        0.42        3.02      3.16 o 
   7   8  10        2.93        5.69      4.85 o 
   8   8  10      510.97      466.45    154.39 o 
   9   8  10       30.41       34.69     12.29 o 
 -11   9  10       33.80       36.04      9.87 o 
 -10   9  10       58.54       43.69     10.71 o 
  -9   9  10      317.94      253.72     52.89 o 
  -8   9  10       20.75       16.53      7.28 o 
  -7   9  10      214.92      203.79     30.06 o 
  -6   9  10      116.28      118.01     11.13 o 
  -5   9  10      183.70      183.98     10.13 o 
  -4   9  10      846.38      865.30     61.99 o 
  -3   9  10       37.09       41.61      3.42 o 
  -2   9  10      686.26      750.86     44.19 o 
  -1   9  10      783.26      864.74     14.03 o 
   0   9  10      568.42      599.60     19.31 o 
   1   9  10      474.98      494.90     23.57 o 
   2   9  10      483.04      552.14     73.16 o 
   3   9  10        7.15       10.18      4.43 o 
   4   9  10      164.01      165.18     31.64 o 
   5   9  10      490.26      480.19    142.24 o 
   6   9  10       33.66       33.39     11.79 o 
   7   9  10      149.33      197.50     50.73 o 
   8   9  10       85.92       74.00     19.75 o 
  -9  10  10       46.73       47.19      8.28 o 
  -8  10  10       89.87       89.02     12.13 o 
  -7  10  10       25.09       22.35      3.09 o 
  -6  10  10      887.29      775.68     98.73 o 
  -5  10  10      136.10      118.01     14.90 o 
  -4  10  10       23.93       21.89      3.93 o 
  -3  10  10      151.86      159.32      9.12 o 
  -2  10  10       30.18       43.26      4.35 o 
  -1  10  10      427.67      457.98     10.82 o 
   0  10  10      421.10      462.64     10.15 o 
   1  10  10      146.43      177.24     28.12 o 
   2  10  10       62.87       64.77      8.20 o 
   3  10  10       18.41       29.13      6.52 o 
   4  10  10       42.41       45.79      6.11 o 
   5  10  10      423.31      459.31    117.87 o 
   6  10  10      170.22      161.02     45.97 o 
   7  10  10      274.98      268.84     88.69 o 
  -8  11  10        6.81        8.09      2.01 o 
  -7  11  10        2.15        4.50      2.26 o 
  -6  11  10        3.59        4.39      2.71 o 
  -5  11  10       27.79       35.49      5.94 o 
  -4  11  10       15.57       21.37      3.43 o 
  -3  11  10        4.14        2.78      4.10 o 
  -2  11  10       77.52       68.03      3.43 o 
  -1  11  10       33.57       40.93      2.96 o 
   0  11  10      431.46      452.47     58.05 o 
   1  11  10       19.49       20.92      2.78 o 
   2  11  10      186.54      184.96     31.82 o 
   3  11  10      219.46      241.77     53.86 o 
   4  11  10       24.41       49.83     16.14 o 
   5  11  10        1.93        1.45      2.68 o 
  -5  12  10      156.11      150.06      5.36 o 
  -4  12  10      195.34      194.17      4.36 o 
  -3  12  10      450.44      485.87     22.16 o 
  -2  12  10      106.87      103.50     11.21 o 
  -1  12  10       86.50      121.49     10.63 o 
   0  12  10        8.82       -1.87      5.02 o 
   1  12  10       17.55       20.38      2.33 o 
   2  12  10       17.58       31.65      6.86 o 
   3  12  10        1.03       -1.51      4.52 o 
 -13   0  11       27.19       27.61      2.96 o 
 -11   0  11     1025.51      937.66     45.98 o 
  -9   0  11      288.08      255.84      8.88 o 
  -7   0  11      795.71      949.91     26.24 o 
  -5   0  11      952.27     1043.66     73.76 o 
  -3   0  11       30.55       37.39      2.48 o 
  -1   0  11        1.73        5.47      2.71 o 
   1   0  11      125.32      100.03      2.96 o 
   3   0  11     1259.78     1094.83     42.36 o 
   5   0  11      696.19      517.05     61.42 o 
   7   0  11      245.82      175.81     87.02 o 
   9   0  11       60.98       61.20     19.32 o 
  11   0  11      192.20      217.36     36.18 o 
 -14   1  11        0.42       -3.31      6.10 o 
 -13   1  11      102.96       87.91      6.53 o 
 -12   1  11        0.16        2.47      4.26 o 
 -11   1  11      147.18      144.49     15.57 o 
 -10   1  11      524.69      504.67     20.48 o 
  -9   1  11      187.65      193.08      5.27 o 
  -8   1  11       41.70       43.34      3.25 o 
  -7   1  11      433.41      465.21     17.70 o 
  -6   1  11        1.36        2.10      4.93 o 
  -5   1  11      656.50      737.26     24.79 o 
  -4   1  11       15.50       16.55      2.37 o 
  -3   1  11      345.77      366.90     35.04 o 
  -2   1  11      145.10      166.09      3.55 o 
  -1   1  11     8113.15     8812.13    325.18 o 
   0   1  11      349.90      358.82     14.00 o 
   1   1  11      701.52      718.80     38.41 o 
   2   1  11     1510.54     1350.24     15.54 o 
   3   1  11     1535.48     1394.86     16.50 o 
   4   1  11     3306.28     2772.72    180.30 o 
   5   1  11       69.42       68.16      5.35 o 
   6   1  11      117.97      106.52     30.38 o 
   7   1  11      282.74      207.84     63.84 o 
   8   1  11        1.18       -0.37      4.06 o 
   9   1  11      119.04      103.36     30.63 o 
  10   1  11      270.62      215.47     51.44 o 
  11   1  11       36.35       37.21      5.94 o 
  12   1  11       48.85       39.65      2.78 o 
 -14   2  11      348.48      338.11      6.76 o 
 -13   2  11       74.47       62.53      3.31 o 
 -12   2  11       46.15       42.00      7.36 o 
 -11   2  11       38.19       33.67      4.60 o 
 -10   2  11      892.26      824.15     44.51 o 
  -9   2  11      346.89      382.84      7.76 o 
  -8   2  11       78.41      177.76     67.51 o 
  -7   2  11       22.72       32.74      3.13 o 
  -6   2  11      346.17      453.79     28.33 o 
  -5   2  11       34.81       45.58      3.93 o 
  -4   2  11      888.16     1055.87     62.79 o 
  -3   2  11        7.87       15.60     13.13 o 
  -2   2  11     1111.68     1298.28     72.93 o 
  -1   2  11       32.42       32.64      2.33 o 
   0   2  11      275.42      320.26      9.13 o 
   1   2  11      401.89      371.00      7.58 o 
   2   2  11      647.57      604.78     19.99 o 
   3   2  11      211.21      202.35      9.46 o 
   4   2  11    13753.35    12388.53    626.16 o 
   5   2  11       23.63       24.51      3.17 o 
   6   2  11       62.18       56.76      6.94 o 
   7   2  11      405.39      285.66    120.32 o 
   8   2  11       28.31       39.33     11.21 o 
   9   2  11      351.27      314.18    119.62 o 
  10   2  11       39.61       45.59     11.46 o 
  11   2  11      346.86      339.19     49.31 o 
 -14   3  11        0.31       -3.39      3.96 o 
 -13   3  11      346.86      311.16     20.54 o 
 -12   3  11       14.81       13.91      6.19 o 
 -11   3  11      670.04      649.19     70.74 o 
 -10   3  11        8.78       20.72     10.20 o 
  -9   3  11      966.67      935.07     47.98 o 
  -8   3  11     1442.74     1609.09     92.81 o 
  -7   3  11     4523.84     5427.04    158.94 o 
  -6   3  11      497.51      548.01     30.71 o 
  -5   3  11     2107.88     2687.59    144.13 o 
  -4   3  11      233.26      272.99     29.40 o 
  -3   3  11     2017.20     2347.23    218.84 o 
  -2   3  11       22.98       21.20      2.25 o 
  -1   3  11      645.54      742.20     61.42 o 
   0   3  11       90.67      103.14      6.19 o 
   1   3  11       21.14       25.74      4.52 o 
   2   3  11      328.09      302.18      9.55 o 
   3   3  11     1526.79     1458.37     33.81 o 
   4   3  11      144.72      127.38      7.87 o 
   5   3  11       67.39       62.33      9.12 o 
   6   3  11      617.68      525.56    153.75 o 
   7   3  11       44.16       56.63     17.90 o 
   8   3  11      111.14      106.82     26.44 o 
   9   3  11        2.53       -1.42      6.27 o 
  10   3  11      287.03      286.44     74.83 o 
  11   3  11      220.19      235.59     30.16 o 
 -14   4  11      796.55      729.10     80.44 o 
 -13   4  11      189.58      162.10     29.73 o 
 -12   4  11      858.66      750.78    166.53 o 
 -11   4  11       33.60       21.79      2.96 o 
 -10   4  11      193.70      202.39     22.52 o 
  -9   4  11       49.09       64.25      6.02 o 
  -8   4  11      903.68      963.96     37.19 o 
  -7   4  11      546.80      602.04     57.07 o 
  -6   4  11      473.70      643.88     86.58 o 
  -5   4  11       58.07       69.85      9.20 o 
  -4   4  11     2865.17     3301.51    306.06 o 
  -3   4  11      335.41      354.19     56.07 o 
  -2   4  11        4.54       36.23     11.71 o 
  -1   4  11      123.33      117.81      8.37 o 
   0   4  11      113.57      112.03     12.80 o 
   1   4  11      236.35      241.44      5.09 o 
   2   4  11      602.30      627.73     13.86 o 
   3   4  11      145.94      150.80     14.56 o 
   4   4  11       31.96       38.44      3.07 o 
   5   4  11     1636.21     1514.11    286.91 o 
   6   4  11     1851.09     1708.03    414.60 o 
   7   4  11      212.17      196.72     62.72 o 
   8   4  11        2.44        0.26      4.21 o 
   9   4  11      261.19      229.45     99.78 o 
  10   4  11        3.15        4.57      2.84 o 
  11   4  11        6.29        5.93      5.02 o 
 -13   5  11      332.25      286.55     46.96 o 
 -12   5  11      103.47       91.33     21.17 o 
 -11   5  11        5.44       11.45      2.78 o 
 -10   5  11      145.50      124.14     13.56 o 
  -9   5  11      224.46      265.42     10.13 o 
  -8   5  11      211.53      212.26      8.04 o 
  -7   5  11     1811.06     2020.36    120.13 o 
  -6   5  11      172.85      209.28     19.92 o 
  -5   5  11      163.82      227.24     23.35 o 
  -4   5  11      720.58      776.45     99.92 o 
  -3   5  11      373.38      466.88     79.48 o 
  -2   5  11      607.00      671.14     91.28 o 
  -1   5  11      225.82      242.60     29.98 o 
   0   5  11        0.47        3.99      5.85 o 
   1   5  11      349.14      377.72     18.61 o 
   2   5  11       27.49       31.53      3.26 o 
   3   5  11       80.01      101.69      3.66 o 
   4   5  11      311.95      253.53     36.53 o 
   5   5  11      208.65      201.50     31.90 o 
   6   5  11     2463.00     2419.55    633.11 o 
   7   5  11      144.32      122.77     37.25 o 
   8   5  11       27.51       35.81      9.53 o 
   9   5  11      152.29      159.36     54.08 o 
  10   5  11      229.77      213.80     50.77 o 
 -13   6  11      140.71      142.10     33.41 o 
 -12   6  11        4.62        0.76      4.02 o 
 -11   6  11      165.13      111.96     18.84 o 
 -10   6  11        1.15        9.05      3.44 o 
  -9   6  11      145.37      129.93     16.82 o 
  -8   6  11      742.12      797.44     55.39 o 
  -7   6  11      327.48      320.69     49.95 o 
  -6   6  11       88.64      109.77     18.24 o 
  -5   6  11      383.70      398.52     56.42 o 
  -4   6  11      650.95      670.59    128.93 o 
  -3   6  11       15.13       12.01      8.36 o 
  -2   6  11        0.23       -0.59      5.27 o 
  -1   6  11        2.83        0.38      3.69 o 
   0   6  11      637.27      647.99     57.70 o 
   1   6  11       24.60       29.36      6.61 o 
   2   6  11       18.76       24.18      2.88 o 
   3   6  11      126.90      149.24     10.13 o 
   4   6  11      106.12      146.87     13.81 o 
   5   6  11      766.26      789.14    177.20 o 
   6   6  11       10.73       10.31      3.01 o 
   7   6  11       14.67        9.85      7.94 o 
   8   6  11      193.23      173.62     59.95 o 
   9   6  11       64.49       69.80     24.18 o 
  10   6  11       25.62       40.63     11.12 o 
 -12   7  11        0.14        0.23      3.17 o 
 -11   7  11      158.41      151.43     37.42 o 
 -10   7  11        8.27       13.06      8.28 o 
  -9   7  11      361.51      345.16     48.96 o 
  -8   7  11        8.49       12.49      2.78 o 
  -7   7  11      484.26      461.27     61.33 o 
  -6   7  11        2.00        2.96      3.77 o 
  -5   7  11     1576.93     1616.30    246.22 o 
  -4   7  11        7.61        2.20      4.61 o 
  -3   7  11       67.15       63.93     14.81 o 
  -2   7  11        6.49        2.92      3.21 o 
  -1   7  11      443.66      495.31     30.70 o 
   0   7  11        2.69        1.24      4.54 o 
   1   7  11      324.08      309.93      6.68 o 
   2   7  11      327.24      334.15     33.61 o 
   3   7  11       50.87       40.47      3.42 o 
   4   7  11       68.35       83.80     14.81 o 
   5   7  11      172.68      225.56     48.14 o 
   6   7  11       89.84       88.54     24.35 o 
   7   7  11       40.06       47.97     12.88 o 
   8   7  11        4.78        9.13      2.41 o 
   9   7  11      103.99      109.83     38.83 o 
 -11   8  11      111.74      116.31     34.73 o 
 -10   8  11        0.18        0.12      3.82 o 
  -9   8  11      277.74      231.06     55.30 o 
  -8   8  11       66.17       64.22      6.02 o 
  -7   8  11       46.76       41.39      9.70 o 
  -6   8  11      147.39      156.85     12.22 o 
  -5   8  11       24.32       35.91      5.02 o 
  -4   8  11       30.11       40.99      7.86 o 
  -3   8  11        4.65       -3.70      4.64 o 
  -2   8  11        1.89       -1.92      4.54 o 
  -1   8  11      386.83      414.42      8.89 o 
   0   8  11      785.47      865.36     14.20 o 
   1   8  11     1062.56     1097.06     67.38 o 
   2   8  11      565.67      562.23     43.99 o 
   3   8  11      894.12     1016.76    142.36 o 
   4   8  11      306.03      303.71     53.63 o 
   5   8  11        1.47       -4.37      5.02 o 
   6   8  11      123.47      148.05     32.89 o 
   7   8  11       45.72       44.95     10.20 o 
   8   8  11      582.95      580.22    176.31 o 
 -10   9  11       31.81       26.69     11.96 o 
  -9   9  11       18.61       21.08      4.85 o 
  -8   9  11      461.97      405.15     57.23 o 
  -7   9  11       95.43       91.62     20.83 o 
  -6   9  11     1661.15     1611.41    176.70 o 
  -5   9  11      572.45      557.81     39.04 o 
  -4   9  11        1.97       -4.07      5.07 o 
  -3   9  11        1.92        1.68      4.49 o 
  -2   9  11       81.54       79.99      3.78 o 
  -1   9  11        3.68        7.02      2.71 o 
   0   9  11       81.60       97.66      5.94 o 
   1   9  11       13.53       11.32      2.84 o 
   2   9  11       16.25       18.57      6.69 o 
   3   9  11       45.08       56.17     15.39 o 
   4   9  11        0.71        0.63      3.13 o 
   5   9  11      472.86      551.06    126.30 o 
   6   9  11        1.98        3.44      3.21 o 
   7   9  11      454.48      534.49    154.38 o 
  -9  10  11       17.00       15.72      3.01 o 
  -8  10  11       43.88       48.40      7.86 o 
  -7  10  11      352.13      365.01     37.82 o 
  -6  10  11        1.18        2.18      2.86 o 
  -5  10  11       99.95      102.55     11.88 o 
  -4  10  11      177.67      190.36      4.26 o 
  -3  10  11     1545.81     1556.44     17.46 o 
  -2  10  11      806.06      877.31     13.32 o 
  -1  10  11     1006.10     1137.53     39.08 o 
   0  10  11       11.46       13.66      2.83 o 
   1  10  11      149.65      163.67     28.29 o 
   2  10  11        0.11        3.05      4.52 o 
   3  10  11      300.47      316.46     72.58 o 
   4  10  11      663.70      737.47    157.11 o 
   5  10  11      795.12      800.90    197.24 o 
   6  10  11        5.43        9.99      2.93 o 
  -7  11  11       94.63      116.66      4.18 o 
  -6  11  11      332.06      330.44     21.97 o 
  -5  11  11      105.18       99.64      4.85 o 
  -4  11  11      820.80      830.01     11.43 o 
  -3  11  11        2.26        3.72      3.01 o 
  -2  11  11      220.02      229.24      5.95 o 
  -1  11  11       21.03       18.47      8.53 o 
   0  11  11        2.56        3.07      3.69 o 
   1  11  11      133.47      158.11     29.21 o 
   2  11  11      141.73      185.12     31.23 o 
   3  11  11        0.55        1.44      3.61 o 
   4  11  11        1.17       -2.36      3.17 o 
  -3  12  11      104.94      109.81      4.02 o 
  -2  12  11      321.52      360.14     25.58 o 
  -1  12  11       28.08       26.08      2.29 o 
   0  12  11       44.12       45.62      3.35 o 
 -14   0  12      178.57      186.64      4.27 o 
 -12   0  12      520.88      393.70     24.43 o 
 -10   0  12      459.45      438.11      9.14 o 
  -8   0  12     3388.01     3606.15    119.53 o 
  -6   0  12      600.61      649.35     37.79 o 
  -4   0  12     9639.29    11376.94    532.45 o 
  -2   0  12     5914.72     6212.98     35.88 o 
   0   0  12     2800.52     2586.22     22.08 o 
   2   0  12      388.83      418.40      8.53 o 
   4   0  12     7253.75     6177.95    446.12 o 
   6   0  12     2530.08     1890.84    479.37 o 
   8   0  12      142.21      147.99     39.67 o 
  10   0  12        2.64       -1.66      5.14 o 
 -14   1  12      114.73       91.77      2.96 o 
 -13   1  12      103.16       92.72      3.43 o 
 -12   1  12      114.68      105.36      9.54 o 
 -11   1  12        1.86        4.80      3.46 o 
 -10   1  12       23.86       30.24      3.00 o 
  -9   1  12      385.51      341.93     13.41 o 
  -8   1  12      221.37      241.55     11.47 o 
  -7   1  12      695.01      800.68     49.32 o 
  -6   1  12      159.48      179.82     15.23 o 
  -5   1  12      323.95      341.73     14.58 o 
  -4   1  12      202.43      237.77     15.57 o 
  -3   1  12     1772.05     1841.11     75.20 o 
  -2   1  12       43.74       50.10      3.08 o 
  -1   1  12     1328.67     1278.72     31.32 o 
   0   1  12       74.88       74.34      4.02 o 
   1   1  12     8275.18     8107.10    138.74 o 
   2   1  12      116.58      111.52      4.00 o 
   3   1  12      284.93      266.38     13.24 o 
   4   1  12      938.11      771.54     71.62 o 
   5   1  12     1226.68     1010.51    138.12 o 
   6   1  12      142.54      113.36     34.73 o 
   7   1  12      511.30      348.81    142.90 o 
   8   1  12      318.47      253.57     85.98 o 
   9   1  12      316.92      270.84     59.00 o 
  10   1  12      290.56      348.43     52.55 o 
  11   1  12      227.47      224.44     24.21 o 
 -14   2  12       93.86      134.44      3.25 o 
 -13   2  12       29.97       24.69      5.94 o 
 -12   2  12      754.57      589.38     83.75 o 
 -11   2  12        3.16       -1.14      4.47 o 
 -10   2  12      303.72      304.21     18.52 o 
  -9   2  12       98.86      101.46      7.53 o 
  -8   2  12      271.51      340.73      7.58 o 
  -7   2  12        1.28       -3.21      4.91 o 
  -6   2  12     2716.75     3096.88    199.12 o 
  -5   2  12       42.58       46.88      8.36 o 
  -4   2  12       39.07       60.12      5.85 o 
  -3   2  12        1.28        2.13      3.01 o 
  -2   2  12     1237.34     1274.34     76.18 o 
  -1   2  12      178.56      176.18      7.53 o 
   0   2  12     2985.75     3073.75     86.94 o 
   1   2  12      484.65      443.60      8.72 o 
   2   2  12      800.52      850.87     25.65 o 
   3   2  12      738.40      622.67     12.69 o 
   4   2  12      398.90      353.22     35.05 o 
   5   2  12       23.99       21.93      2.73 o 
   6   2  12      721.09      595.56    165.63 o 
   7   2  12      786.26      611.95    242.47 o 
   8   2  12      343.67      269.44    107.54 o 
   9   2  12      152.51      138.68     28.96 o 
  10   2  12        9.30        6.50      8.45 o 
  11   2  12       97.05       95.26      6.44 o 
 -13   3  12        0.50       -1.77      4.00 o 
 -12   3  12        5.16        2.19      5.52 o 
 -11   3  12      312.96      287.80     19.44 o 
 -10   3  12       24.31       20.87      2.93 o 
  -9   3  12        0.69        1.41      4.73 o 
  -8   3  12       34.89       42.82      4.93 o 
  -7   3  12     2956.87     3352.94    234.20 o 
  -6   3  12        2.23        8.02      5.35 o 
  -5   3  12      368.17      445.15     35.71 o 
  -4   3  12      689.12      749.28     54.87 o 
  -3   3  12      149.77      154.56     14.56 o 
  -2   3  12      729.40      758.51     51.61 o 
  -1   3  12     1000.98     1121.66     66.36 o 
   0   3  12       27.92       47.48      8.36 o 
   1   3  12      177.96      138.83      5.19 o 
   2   3  12      106.34      116.97      3.78 o 
   3   3  12      123.42      129.46      4.02 o 
   4   3  12      288.02      241.91     34.60 o 
   5   3  12      675.58      612.42    106.35 o 
   6   3  12        9.04       11.39      6.44 o 
   7   3  12        3.27        9.17      3.54 o 
   8   3  12      489.50      414.03    149.61 o 
   9   3  12      358.66      339.12    105.14 o 
  10   3  12        5.32        6.78      3.05 o 
 -13   4  12        1.62        0.28      3.61 o 
 -12   4  12      110.24       88.91     21.51 o 
 -11   4  12      168.02      157.11     22.10 o 
 -10   4  12      261.73      208.54     26.22 o 
  -9   4  12      289.92      299.76     27.06 o 
  -8   4  12       47.28       54.68      6.11 o 
  -7   4  12       20.88       15.61      5.85 o 
  -6   4  12     1430.94     1620.85    112.73 o 
  -5   4  12       56.64       59.79      3.51 o 
  -4   4  12      168.57      179.35     22.35 o 
  -3   4  12        0.92        4.53      2.86 o 
  -2   4  12      163.65      199.15     21.68 o 
  -1   4  12       46.30       47.68      2.76 o 
   0   4  12        0.51        3.88      2.24 o 
   1   4  12       90.77      102.71      5.52 o 
   2   4  12     1458.12     1386.40     63.52 o 
   3   4  12     1536.90     1335.80    118.05 o 
   4   4  12        6.70        3.37      5.00 o 
   5   4  12     1617.00     1568.00    335.91 o 
   6   4  12        5.52        3.71      3.16 o 
   7   4  12      195.98      168.77     68.07 o 
   8   4  12       30.77       33.63     10.20 o 
   9   4  12        3.54       -0.16      2.81 o 
  10   4  12       84.50       89.69     18.07 o 
 -13   5  12       65.84       70.35     14.64 o 
 -12   5  12      120.30      102.10     22.93 o 
 -11   5  12       23.43       21.64      3.60 o 
 -10   5  12        0.11        1.90      3.11 o 
  -9   5  12       64.58       45.84      6.02 o 
  -8   5  12      426.39      466.77     40.17 o 
  -7   5  12      343.64      387.06     44.25 o 
  -6   5  12       98.08       98.22      5.69 o 
  -5   5  12      634.87      661.78     64.83 o 
  -4   5  12        2.73        7.39      8.11 o 
  -3   5  12        3.68        6.85      4.01 o 
  -2   5  12       40.11       45.53     11.46 o 
  -1   5  12      295.10      292.58     12.32 o 
   0   5  12      123.41      136.09      8.37 o 
   1   5  12      170.64      214.47      9.46 o 
   2   5  12      931.90      850.96     29.20 o 
   3   5  12      794.47      773.10     50.36 o 
   4   5  12     1193.56     1214.94    188.25 o 
   5   5  12     1213.18     1227.09    240.14 o 
   6   5  12      135.48      115.46     38.33 o 
   7   5  12        0.13       -0.66      7.27 o 
   8   5  12       45.07       45.05     17.82 o 
   9   5  12       27.64       27.42      8.28 o 
  10   5  12      117.60      129.22     22.27 o 
 -12   6  12      155.89      144.89     49.40 o 
 -11   6  12       37.85       36.17     10.79 o 
 -10   6  12     1920.16     1782.37    299.49 o 
  -9   6  12       70.77       86.38     11.46 o 
  -8   6  12        5.82        0.59      4.31 o 
  -7   6  12      549.87      569.45     82.26 o 
  -6   6  12     1254.89     1384.55    209.33 o 
  -5   6  12     2046.45     2125.73    325.01 o 
  -4   6  12      212.69      215.51     36.76 o 
  -3   6  12       57.60       61.93      5.77 o 
  -2   6  12       36.33       48.10      4.93 o 
  -1   6  12        1.30        4.37      2.96 o 
   0   6  12      599.90      643.31     35.26 o 
   1   6  12       21.86       37.26      3.07 o 
   2   6  12        8.66        8.21      9.20 o 
   3   6  12      290.78      290.02     39.38 o 
   4   6  12       82.57       83.71     24.68 o 
   5   6  12       57.73       66.77     10.04 o 
   6   6  12       39.47       35.23      9.03 o 
   7   6  12      144.91      140.86     40.09 o 
   8   6  12     1341.15     1413.06    469.46 o 
   9   6  12        0.72        5.85      2.39 o 
 -11   7  12       11.15        7.23      2.04 o 
 -10   7  12       38.76       33.87      9.53 o 
  -9   7  12       10.93       11.49      3.93 o 
  -8   7  12      306.69      268.28     49.53 o 
  -7   7  12      208.57      183.18     27.47 o 
  -6   7  12      426.74      439.55     80.34 o 
  -5   7  12        9.88        8.01      4.10 o 
  -4   7  12      143.01      153.41      8.45 o 
  -3   7  12     1434.22     1508.53    169.99 o 
  -2   7  12      738.80      751.26     68.33 o 
  -1   7  12     1627.02     1708.67     72.12 o 
   0   7  12     1051.61     1150.09     15.96 o 
   1   7  12      246.83      246.39      6.53 o 
   2   7  12       37.30       54.28     10.37 o 
   3   7  12      287.32      355.71     46.67 o 
   4   7  12       81.15       63.62     16.31 o 
   5   7  12       61.20       61.31      9.45 o 
   6   7  12      561.00      524.01    146.61 o 
   7   7  12      199.01      195.31     51.59 o 
   8   7  12        0.96       -1.60      3.68 o 
 -10   8  12       54.13       55.58     19.49 o 
  -9   8  12     1104.90      952.09    221.52 o 
  -8   8  12      312.26      280.89     47.94 o 
  -7   8  12      176.28      165.72     29.39 o 
  -6   8  12      136.85      126.80     17.66 o 
  -5   8  12       85.81       88.84      3.66 o 
  -4   8  12      605.14      673.72     63.48 o 
  -3   8  12      369.80      390.29     38.23 o 
  -2   8  12      532.85      610.33     31.05 o 
  -1   8  12       25.73       30.71      3.19 o 
   0   8  12        0.22        0.59      3.44 o 
   1   8  12        0.53        2.74      4.18 o 
   2   8  12     1118.46     1160.15    117.82 o 
   3   8  12      187.29      232.39     50.32 o 
   4   8  12      331.95      315.61     71.67 o 
   5   8  12       88.41      102.13     29.45 o 
   6   8  12      229.17      211.57     66.68 o 
   7   8  12       58.71       82.39     22.50 o 
  -9   9  12       76.92       72.43     17.40 o 
  -8   9  12       55.00       52.72     11.38 o 
  -7   9  12        0.18       -1.71      3.61 o 
  -6   9  12       30.70       31.51      4.18 o 
  -5   9  12       78.71       86.24      5.77 o 
  -4   9  12      435.83      451.78     28.18 o 
  -3   9  12       80.67       81.16      7.36 o 
  -2   9  12        0.23        1.88      3.16 o 
  -1   9  12       77.25       98.03     12.55 o 
   0   9  12      120.43      123.92      9.46 o 
   1   9  12        2.25       -2.38      7.19 o 
   2   9  12      452.80      456.67     90.27 o 
   3   9  12      473.60      594.67    103.55 o 
   4   9  12      596.48      664.44    149.03 o 
   5   9  12      124.64      147.65     36.24 o 
   6   9  12        0.83       -3.45      3.45 o 
  -7  10  12      150.81      146.31     15.49 o 
  -6  10  12        2.13        5.05      2.78 o 
  -5  10  12      419.35      383.22     13.34 o 
  -4  10  12        1.61       -1.01      5.52 o 
  -3  10  12       17.61       26.01      6.36 o 
  -2  10  12       49.19       47.71      3.01 o 
  -1  10  12      169.26      181.13     14.57 o 
   0  10  12      260.89      297.43     26.64 o 
   1  10  12      157.28      181.80     21.01 o 
   2  10  12      467.33      451.29     79.31 o 
   3  10  12      220.47      227.40     60.56 o 
   4  10  12        2.20        2.44      3.69 o 
  -5  11  12       22.61       28.39      2.84 o 
  -4  11  12       97.47       97.73      6.28 o 
  -3  11  12      211.31      218.89      4.62 o 
  -2  11  12      110.43      132.45     11.63 o 
  -1  11  12      195.94      191.01     24.96 o 
   0  11  12      251.13      323.94     53.88 o 
   1  11  12       60.55       66.99     10.37 o 
   2  11  12        2.35        3.77      2.41 o 
 -13   0  13        4.21       -1.10      3.72 o 
 -11   0  13       94.65       66.80      9.54 o 
  -9   0  13      150.94      137.36     13.22 o 
  -7   0  13       12.31       12.19      4.43 o 
  -5   0  13      643.60      728.57     27.72 o 
  -3   0  13      447.08      470.80     23.65 o 
  -1   0  13      479.56      475.47      9.02 o 
   1   0  13     3015.12     2666.01     35.26 o 
   3   0  13      233.13      214.87      9.63 o 
   5   0  13      164.91      146.30     23.19 o 
   7   0  13       13.95       20.16      6.86 o 
   9   0  13     1713.33     1946.73    212.20 o 
 -13   1  13        3.90        5.60      2.25 o 
 -12   1  13       31.67       27.31      6.52 o 
 -11   1  13      415.37      359.07     45.21 o 
 -10   1  13       13.94       20.49      2.78 o 
  -9   1  13      373.07      396.43     22.72 o 
  -8   1  13        3.21        0.00      5.69 o 
  -7   1  13        0.51        3.72      3.35 o 
  -6   1  13        4.58       -2.15      4.35 o 
  -5   1  13     5060.20     5529.46    282.00 o 
  -4   1  13       54.28       52.07      3.31 o 
  -3   1  13       72.12       60.11      5.27 o 
  -2   1  13      672.51      716.75     15.88 o 
  -1   1  13     1401.83     1414.85     17.25 o 
   0   1  13     1368.78     1350.70     17.01 o 
   1   1  13     1485.00     1332.75     16.91 o 
   2   1  13        0.26        2.62      8.61 o 
   3   1  13      781.89      674.67     12.30 o 
   4   1  13      509.06      415.54     54.62 o 
   5   1  13       56.42       63.10     14.64 o 
   6   1  13     1154.71      950.58    245.20 o 
   7   1  13        0.09       -3.83      5.43 o 
   8   1  13      214.08      187.67     50.92 o 
   9   1  13      263.93      271.70     42.82 o 
  10   1  13      334.14      355.36     33.54 o 
 -13   2  13       15.54       10.14      8.28 o 
 -12   2  13      390.83      313.13     57.95 o 
 -11   2  13        0.08       -0.06      5.18 o 
 -10   2  13     1164.86     1106.67    100.50 o 
  -9   2  13        5.51        1.65      4.90 o 
  -8   2  13      289.37      287.89      6.03 o 
  -7   2  13      144.76      179.09      8.12 o 
  -6   2  13      554.76      598.01     33.07 o 
  -5   2  13      615.20      674.75     47.95 o 
  -4   2  13     1116.54     1258.00     67.41 o 
  -3   2  13       23.58       25.41      3.07 o 
  -2   2  13     2992.20     3032.44    156.21 o 
  -1   2  13        5.85        3.15      3.80 o 
   0   2  13     3125.87     2885.08     47.93 o 
   1   2  13       35.88       34.51      2.96 o 
   2   2  13       16.32       13.32      2.48 o 
   3   2  13        7.61        0.90      4.02 o 
   4   2  13      444.31      383.83     53.59 o 
   5   2  13      961.07      834.62    171.46 o 
   6   2  13       75.07       65.07     10.29 o 
   7   2  13       56.68       59.19     21.66 o 
   8   2  13      207.22      185.73     48.99 o 
   9   2  13      260.99      290.33     53.04 o 
  10   2  13      137.45      147.58     21.10 o 
 -13   3  13      499.09      431.88     82.73 o 
 -12   3  13      228.09      179.40     46.41 o 
 -11   3  13      576.36      521.90     89.69 o 
 -10   3  13        0.81        4.03      9.87 o 
  -9   3  13      782.96      842.61     71.88 o 
  -8   3  13       29.10       33.99      6.94 o 
  -7   3  13      701.82      773.52     74.02 o 
  -6   3  13       23.42       27.35      3.33 o 
  -5   3  13      474.36      523.98     45.64 o 
  -4   3  13      289.94      302.32     34.60 o 
  -3   3  13     1112.23     1172.45     70.36 o 
  -2   3  13      807.42      850.55     65.42 o 
  -1   3  13     1557.08     1534.16    121.80 o 
   0   3  13       81.76       76.17      3.55 o 
   1   3  13     2134.92     2046.33     21.06 o 
   2   3  13      632.72      601.48     35.78 o 
   3   3  13      113.52      110.92     15.06 o 
   4   3  13        0.53        0.09      4.12 o 
   5   3  13       17.38       14.11      6.52 o 
   6   3  13       72.32       69.32     21.92 o 
   7   3  13      256.31      198.68     79.00 o 
   8   3  13       26.48       31.74      9.03 o 
   9   3  13      217.86      215.16     47.33 o 
  10   3  13       81.18       96.55     15.23 o 
 -12   4  13      224.19      155.29     40.04 o 
 -11   4  13      126.67      102.82     16.57 o 
 -10   4  13        0.16       23.45      4.01 o 
  -9   4  13      195.53      187.78     23.70 o 
  -8   4  13      149.89      158.76     15.23 o 
  -7   4  13       62.80       72.23      7.44 o 
  -6   4  13     1471.83     1544.64    183.54 o 
  -5   4  13      197.35      204.17     22.27 o 
  -4   4  13      147.38      167.11      5.86 o 
  -3   4  13       13.17       20.03      4.85 o 
  -2   4  13       51.71       49.70      2.83 o 
  -1   4  13       66.62       75.48      3.29 o 
   0   4  13       29.38       45.65      5.10 o 
   1   4  13      896.72      884.56     28.10 o 
   2   4  13     3735.55     3611.51    260.18 o 
   3   4  13      520.28      502.43     47.41 o 
   4   4  13       77.87       67.28     13.05 o 
   5   4  13       69.77       66.26     14.05 o 
   6   4  13       96.03      102.17     36.15 o 
   7   4  13       63.95       55.74     22.75 o 
   8   4  13      186.64      189.56     65.57 o 
   9   4  13       82.54       79.72     20.08 o 
 -12   5  13       63.49       47.09     13.89 o 
 -11   5  13      448.01      390.02     90.97 o 
 -10   5  13      255.52      243.30     49.34 o 
  -9   5  13       47.15       64.82      9.95 o 
  -8   5  13      796.74      856.43    112.42 o 
  -7   5  13      303.12      335.23     25.98 o 
  -6   5  13      217.21      227.94     24.79 o 
  -5   5  13      224.87      212.65     24.70 o 
  -4   5  13       31.74       36.77      5.69 o 
  -3   5  13      863.40      938.27    132.56 o 
  -2   5  13        2.46        3.26      3.01 o 
  -1   5  13        9.05        6.25      3.01 o 
   0   5  13      227.73      211.93      4.85 o 
   1   5  13        5.06        5.02      5.52 o 
   2   5  13      626.62      622.67     55.17 o 
   3   5  13     1144.82     1095.99    111.33 o 
   4   5  13      150.43      125.92     28.21 o 
   5   5  13        6.55       13.80      3.26 o 
   6   5  13       77.00       77.14     25.18 o 
   7   5  13       96.96       92.31     29.29 o 
   8   5  13      321.61      263.81    104.04 o 
   9   5  13        0.34       -1.51      4.60 o 
 -11   6  13        5.72        8.39      6.86 o 
 -10   6  13      158.98      144.79     36.84 o 
  -9   6  13       12.97       11.72      2.64 o 
  -8   6  13      390.44      351.93     52.16 o 
  -7   6  13        8.36       13.67      2.52 o 
  -6   6  13      101.97       91.54     16.23 o 
  -5   6  13      127.32      127.87     19.25 o 
  -4   6  13       51.75       54.73      8.53 o 
  -3   6  13      173.21      191.62     21.18 o 
  -2   6  13        9.15       15.84      2.59 o 
  -1   6  13       68.65       84.75      3.55 o 
   0   6  13       76.89       74.79      5.19 o 
   1   6  13      492.93      527.65     19.46 o 
   2   6  13     1765.21     1827.25    158.96 o 
   3   6  13      209.19      197.35     23.61 o 
   4   6  13      158.61      157.10     31.64 o 
   5   6  13      137.60      145.27     33.31 o 
   6   6  13      159.24      172.11     49.89 o 
   7   6  13      281.41      249.90     92.35 o 
   8   6  13        1.15       -0.63      3.13 o 
 -10   7  13        0.65        3.12      2.53 o 
  -9   7  13       62.81       55.13     11.38 o 
  -8   7  13       41.41       34.48      7.11 o 
  -7   7  13        2.28        0.24      4.19 o 
  -6   7  13       53.46       45.64      4.43 o 
  -5   7  13       47.04       57.39      8.95 o 
  -4   7  13      106.57      110.12     12.64 o 
  -3   7  13       77.18       93.65      3.67 o 
  -2   7  13        6.62        6.72      3.55 o 
  -1   7  13       84.95       90.05     10.96 o 
   0   7  13       62.60       62.74      3.43 o 
   1   7  13       94.17      125.87     11.38 o 
   2   7  13        4.82        2.40      4.18 o 
   3   7  13       40.25       38.49      5.94 o 
   4   7  13      210.11      215.01     63.23 o 
   5   7  13      290.49      270.12     61.84 o 
   6   7  13      160.14      168.65     47.05 o 
   7   7  13      463.85      534.78    176.06 o 
  -9   8  13        1.23        4.42      2.41 o 
  -8   8  13       26.63       29.08      3.26 o 
  -7   8  13       10.44       10.22      2.40 o 
  -6   8  13       11.14       15.51      2.71 o 
  -5   8  13      107.23      103.69     15.31 o 
  -4   8  13      558.32      631.80     42.23 o 
  -3   8  13      482.44      531.23     10.80 o 
  -2   8  13      945.63      951.79     30.14 o 
  -1   8  13      231.42      236.58      4.97 o 
   0   8  13      103.85      106.33      3.66 o 
   1   8  13      186.66      207.24     18.50 o 
   2   8  13       73.12       77.98      3.36 o 
   3   8  13        1.65        1.21      9.28 o 
   4   8  13       79.01       77.86     20.25 o 
   5   8  13      283.62      309.91     89.51 o 
   6   8  13      332.36      331.49     95.61 o 
  -8   9  13        1.01       -1.20      5.02 o 
  -7   9  13      117.42      107.71     11.63 o 
  -6   9  13       26.54       26.32      2.54 o 
  -5   9  13      146.85      153.31      3.90 o 
  -4   9  13      841.85      876.51     30.30 o 
  -3   9  13       74.14       75.80      5.61 o 
  -2   9  13       45.63       40.92      4.43 o 
  -1   9  13       35.13       44.86      5.27 o 
   0   9  13       67.37       91.73      8.28 o 
   1   9  13        9.07        6.49      5.94 o 
   2   9  13       81.41      102.82     18.91 o 
   3   9  13      126.89      157.84     31.05 o 
   4   9  13       35.22       31.80      9.37 o 
   5   9  13       77.85       64.15     18.74 o 
  -6  10  13       22.19       30.20      2.25 o 
  -5  10  13        5.11        9.43      3.34 o 
  -4  10  13        2.61        2.80      2.73 o 
  -3  10  13       69.51       76.11      3.02 o 
  -2  10  13       68.87       59.98      4.43 o 
  -1  10  13      255.69      268.59     31.67 o 
   0  10  13      283.67      318.73     33.69 o 
   1  10  13      397.57      441.05     72.24 o 
   2  10  13        0.50        3.66      2.36 o 
   3  10  13      167.97      145.39      4.35 o 
 -12   0  14      858.25      721.82     81.85 o 
 -10   0  14      218.49      211.38     14.32 o 
  -8   0  14     3695.68     3820.38    230.69 o 
  -6   0  14     2061.82     2063.35     70.22 o 
  -4   0  14      216.26      219.91     12.23 o 
  -2   0  14     5471.18     5495.38    152.32 o 
   0   0  14     2551.58     2365.60     22.86 o 
   2   0  14     1224.31     1006.74     14.96 o 
   4   0  14     2352.85     1922.76    186.27 o 
   6   0  14      856.87      690.50    153.20 o 
   8   0  14       35.27       50.79      3.31 o 
 -12   1  14        3.50        2.78      3.61 o 
 -11   1  14      438.11      364.67     56.04 o 
 -10   1  14       40.15       32.43      2.96 o 
  -9   1  14       79.75       66.20      7.11 o 
  -8   1  14      735.82      765.74     63.29 o 
  -7   1  14      374.02      467.75     77.38 o 
  -6   1  14      147.68      143.15      8.20 o 
  -5   1  14       66.45       62.28      3.78 o 
  -4   1  14       67.10       64.88      3.55 o 
  -3   1  14      998.73     1022.78     67.61 o 
  -2   1  14      701.05      674.48     13.02 o 
  -1   1  14      772.75      707.93     12.72 o 
   0   1  14      272.40      267.04      5.92 o 
   1   1  14       67.45       59.06      3.08 o 
   2   1  14      403.69      329.01     16.01 o 
   3   1  14     1348.65     1191.08     67.68 o 
   4   1  14      658.51      580.86     77.28 o 
   5   1  14     1444.37     1239.94    245.12 o 
   6   1  14      737.27      605.06    167.11 o 
   7   1  14      547.48      463.99    116.87 o 
   8   1  14      129.63      156.98     20.59 o 
   9   1  14      159.98      184.47     18.76 o 
 -12   2  14       41.35       41.50      7.53 o 
 -11   2  14       11.40       13.02      2.45 o 
 -10   2  14      564.63      463.40     56.00 o 
  -9   2  14       15.17       14.92      4.77 o 
  -8   2  14       66.09       65.06      6.69 o 
  -7   2  14      234.03      251.49     22.61 o 
  -6   2  14      722.10      867.94     37.31 o 
  -5   2  14      407.08      417.57     37.56 o 
  -4   2  14     1214.27     1218.79     75.63 o 
  -3   2  14       66.92       58.23      3.71 o 
  -2   2  14     1658.62     1777.71     81.02 o 
  -1   2  14      106.10       77.55      3.55 o 
   0   2  14      114.87      112.50      3.91 o 
   1   2  14        1.96        2.46      2.63 o 
   2   2  14       14.00       13.54      5.44 o 
   3   2  14      465.80      427.57     49.49 o 
   4   2  14      157.58      147.86     20.68 o 
   5   2  14       17.37       15.32      2.81 o 
   6   2  14     1125.99      925.77    257.45 o 
   7   2  14      322.87      268.51     94.63 o 
   8   2  14      134.41      113.11     17.24 o 
   9   2  14      207.54      217.38     37.53 o 
 -12   3  14       23.89       23.59      4.01 o 
 -11   3  14      129.43      101.10     19.33 o 
 -10   3  14        7.04        6.18      3.09 o 
  -9   3  14       27.64       19.81      2.88 o 
  -8   3  14      332.46      325.43     48.19 o 
  -7   3  14      112.60      112.11      3.90 o 
  -6   3  14      259.24      247.87     33.84 o 
  -5   3  14     1006.31     1105.66    124.19 o 
  -4   3  14      118.40      125.08      7.53 o 
  -3   3  14     1190.26     1256.56    107.99 o 
  -2   3  14       34.22       29.25      8.28 o 
  -1   3  14      365.51      358.75     30.01 o 
   0   3  14     1127.64     1046.63     30.50 o 
   1   3  14      148.12      126.70      4.14 o 
   2   3  14      176.54      148.90      7.62 o 
   3   3  14      153.48      136.57     15.99 o 
   4   3  14       11.08       13.30      6.10 o 
   5   3  14       11.62        8.49      4.01 o 
   6   3  14      331.78      292.26    105.53 o 
   7   3  14      143.75      123.32     44.45 o 
   8   3  14        2.97        4.24      2.39 o 
 -12   4  14        0.37        0.44      2.12 o 
 -11   4  14       34.67       33.38      5.60 o 
 -10   4  14       58.00       56.22      7.11 o 
  -9   4  14       21.85       12.98      5.27 o 
  -8   4  14      646.15      663.96     79.30 o 
  -7   4  14        0.27       -6.13      8.11 o 
  -6   4  14       93.52      102.57      3.90 o 
  -5   4  14        7.74        3.26      4.61 o 
  -4   4  14      151.79      165.46     21.93 o 
  -3   4  14      228.96      220.03     18.17 o 
  -2   4  14     1245.68     1181.90    121.78 o 
  -1   4  14      645.23      615.75     53.67 o 
   0   4  14       10.71        8.69      3.70 o 
   1   4  14      163.50      170.57      7.53 o 
   2   4  14      111.29      106.43      3.93 o 
   3   4  14      274.61      242.21     39.21 o 
   4   4  14       27.57       17.86      2.59 o 
   5   4  14      187.17      189.11     51.58 o 
   6   4  14      267.83      204.56     60.07 o 
   7   4  14      114.84      114.35     33.89 o 
   8   4  14        5.79        3.12      2.05 o 
 -11   5  14       72.90       58.61     16.40 o 
 -10   5  14      140.76      114.54     20.76 o 
  -9   5  14      264.51      231.95     45.16 o 
  -8   5  14       54.41       56.95      7.78 o 
  -7   5  14      152.06      140.97     20.84 o 
  -6   5  14       69.67       77.53     11.71 o 
  -5   5  14       17.89       21.79      3.07 o 
  -4   5  14      149.91      147.11     25.45 o 
  -3   5  14       13.88       20.85      5.77 o 
  -2   5  14      207.72      208.75     25.04 o 
  -1   5  14     2516.18     2517.21     63.29 o 
   0   5  14      303.01      317.57      6.74 o 
   1   5  14      173.99      180.77      8.12 o 
   2   5  14      415.07      369.28     50.32 o 
   3   5  14       11.91       10.93      3.60 o 
   4   5  14        6.22        4.80      2.66 o 
   5   5  14      274.70      242.94     79.01 o 
   6   5  14      131.08      123.38     37.50 o 
   7   5  14        6.87        2.37      4.01 o 
   8   5  14       84.21       63.26      3.18 o 
 -10   6  14       85.57       84.11     21.92 o 
  -9   6  14      259.11      231.65     41.73 o 
  -8   6  14       46.62       40.50      2.84 o 
  -7   6  14        9.90       11.91      5.10 o 
  -6   6  14      435.83      435.93     65.84 o 
  -5   6  14      152.51      156.38     22.52 o 
  -4   6  14     1680.90     1750.55    235.97 o 
  -3   6  14        3.58        1.67      4.14 o 
  -2   6  14        0.55       10.07      4.85 o 
  -1   6  14        4.03        9.30      4.43 o 
   0   6  14      322.31      329.28      6.87 o 
   1   6  14      409.07      392.03     29.94 o 
   2   6  14      695.15      707.86     84.45 o 
   3   6  14      437.13      439.12     77.76 o 
   4   6  14      120.23      143.21     25.86 o 
   5   6  14        0.52        5.93      2.09 o 
   6   6  14       11.10        5.82      2.09 o 
   7   6  14        0.48       -1.82      2.89 o 
  -9   7  14       29.43       35.50     12.29 o 
  -8   7  14        0.64        3.41      3.33 o 
  -7   7  14       87.24       95.08     19.91 o 
  -6   7  14       61.61       48.18     13.22 o 
  -5   7  14        6.43       10.75      2.59 o 
  -4   7  14       74.69       67.46      5.94 o 
  -3   7  14      208.93      208.22      9.38 o 
  -2   7  14        9.88        9.82      2.78 o 
  -1   7  14      121.71      139.24      5.94 o 
   0   7  14        0.58        3.97      4.00 o 
   1   7  14      126.20      135.95      4.18 o 
   2   7  14       87.45       94.16     16.82 o 
   3   7  14      499.94      493.57    113.23 o 
   4   7  14      166.53      184.22     38.93 o 
   5   7  14      718.12      750.09    206.68 o 
   6   7  14      244.52      251.32     86.48 o 
  -8   8  14      410.73      374.35     68.73 o 
  -7   8  14      511.12      498.54     71.38 o 
  -6   8  14       13.17       17.96      2.42 o 
  -5   8  14      353.31      334.76     33.45 o 
  -4   8  14      428.10      433.50     11.24 o 
  -3   8  14      469.53      507.89     10.09 o 
  -2   8  14      851.77      793.39     18.43 o 
  -1   8  14      101.88      123.47      3.66 o 
   0   8  14        0.46       10.61      2.19 o 
   1   8  14        4.90        8.43      2.30 o 
   2   8  14       38.36       36.98     10.87 o 
   3   8  14      120.40      129.73     28.62 o 
   4   8  14     1260.09     1341.08    311.84 o 
   5   8  14      220.62      215.39     66.11 o 
  -6   9  14       43.65       44.01      2.93 o 
  -5   9  14      401.77      438.65     32.30 o 
  -4   9  14      111.84      113.74      3.31 o 
  -3   9  14       79.59       89.54      3.19 o 
  -2   9  14      291.64      313.36     18.27 o 
  -1   9  14        0.51        4.05      3.09 o 
   0   9  14      462.53      508.15     59.76 o 
   1   9  14      171.68      181.32     26.04 o 
   2   9  14        9.58       13.15      2.09 o 
   3   9  14        0.21        0.30      3.09 o 
  -2  10  14        0.30       -0.37      3.07 o 
  -1  10  14       57.17       61.06      5.69 o 
 -11   0  15       51.01       47.49      7.19 o 
  -9   0  15      366.47      326.46     32.36 o 
  -7   0  15       61.00       63.57      3.25 o 
  -5   0  15      951.57      937.29     65.23 o 
  -3   0  15     1135.78     1099.39     48.03 o 
  -1   0  15       18.88       28.67      7.69 o 
   1   0  15      527.78      477.68     14.69 o 
   3   0  15       96.69       78.59      3.54 o 
   5   0  15      421.28      385.60     82.11 o 
   7   0  15      241.53      243.47     35.61 o 
 -12   1  15       20.62       17.21      2.68 o 
 -11   1  15       81.25       74.85     14.56 o 
 -10   1  15        7.86        3.18      4.08 o 
  -9   1  15      209.22      189.98     20.60 o 
  -8   1  15        0.34        3.82      4.31 o 
  -7   1  15      106.13      115.21     16.40 o 
  -6   1  15      141.18      144.73     12.47 o 
  -5   1  15       79.98       80.19      7.95 o 
  -4   1  15      190.35      189.75      4.85 o 
  -3   1  15     2259.32     2213.27    101.82 o 
  -2   1  15        5.11        2.76      4.38 o 
  -1   1  15      438.40      419.78     23.23 o 
   0   1  15      313.58      266.73      9.72 o 
   1   1  15     1261.59     1119.76     33.15 o 
   2   1  15      535.85      464.18     24.42 o 
   3   1  15       19.11        8.70      3.51 o 
   4   1  15      183.22      159.60     28.21 o 
   5   1  15       60.62       68.63     14.14 o 
   6   1  15      601.62      501.67    149.69 o 
   7   1  15       15.54       11.22      5.94 o 
   8   1  15      218.31      225.71     24.55 o 
 -11   2  15      138.86      126.82     23.19 o 
 -10   2  15      564.15      493.54     75.08 o 
  -9   2  15      353.50      323.42     46.86 o 
  -8   2  15     1512.51     1499.06    142.27 o 
  -7   2  15        2.74        7.53      3.51 o 
  -6   2  15        3.56       11.73      4.10 o 
  -5   2  15       93.63       85.74      6.94 o 
  -4   2  15      133.96      121.26      4.26 o 
  -3   2  15      222.31      221.62     12.39 o 
  -2   2  15       38.32       40.09      3.35 o 
  -1   2  15       31.56       27.60      2.72 o 
   0   2  15      720.21      637.27     11.94 o 
   1   2  15      130.68      115.29      6.36 o 
   2   2  15        7.42       17.46      3.34 o 
   3   2  15      192.00      152.15     15.99 o 
   4   2  15      176.36      177.46     29.13 o 
   5   2  15      455.35      407.93    101.18 o 
   6   2  15     1879.31     1608.64    459.72 o 
   7   2  15      264.07      243.50     71.48 o 
   8   2  15        9.60       11.32      2.05 o 
 -11   3  15      325.16      266.65     62.81 o 
 -10   3  15       13.08       20.78      2.93 o 
  -9   3  15      122.22      122.96     12.80 o 
  -8   3  15       37.39       42.08      6.52 o 
  -7   3  15       13.16       16.23      3.34 o 
  -6   3  15      439.35      470.12     39.25 o 
  -5   3  15     2710.95     2856.52    294.78 o 
  -4   3  15       79.61       78.20      6.53 o 
  -3   3  15     2057.78     2005.23    170.97 o 
  -2   3  15      105.89      110.40      8.20 o 
  -1   3  15      714.32      686.54     48.82 o 
   0   3  15       18.88       15.98      2.83 o 
   1   3  15       33.84       26.90      2.76 o 
   2   3  15      171.39      152.82     11.30 o 
   3   3  15      429.60      412.59     62.06 o 
   4   3  15      120.39      122.90     22.85 o 
   5   3  15      900.65      774.99    187.65 o 
   6   3  15        2.10       -2.56      3.58 o 
   7   3  15      242.16      234.47     50.36 o 
 -11   4  15      163.24      137.31     37.52 o 
 -10   4  15      691.01      599.44    134.39 o 
  -9   4  15       10.87        6.42      4.52 o 
  -8   4  15        0.33        4.01      2.77 o 
  -7   4  15      166.86      187.92     24.19 o 
  -6   4  15     1165.93     1154.42    121.08 o 
  -5   4  15      894.15      879.60    136.74 o 
  -4   4  15      139.55      154.28     17.49 o 
  -3   4  15      202.94      212.79     14.15 o 
  -2   4  15      339.82      296.11      9.14 o 
  -1   4  15      243.09      221.73      4.86 o 
   0   4  15      646.94      621.35     28.31 o 
   1   4  15       19.39       21.87      2.84 o 
   2   4  15       30.22       34.08      5.60 o 
   3   4  15      131.09      135.83     13.64 o 
   4   4  15       48.61       61.83      7.86 o 
   5   4  15      219.56      196.68     50.09 o 
   6   4  15      106.85       95.18     27.20 o 
   7   4  15       24.31       20.82      4.77 o 
 -10   5  15        0.37        3.17      1.81 o 
  -9   5  15        0.28        0.83      3.59 o 
  -8   5  15        8.69       10.03      2.36 o 
  -7   5  15      224.15      242.34     37.19 o 
  -6   5  15       16.10       14.50      2.66 o 
  -5   5  15       72.82       78.97     11.21 o 
  -4   5  15       40.09       43.89     10.79 o 
  -3   5  15       29.42       30.55      3.93 o 
  -2   5  15       28.24       31.70      3.60 o 
  -1   5  15      717.00      740.48     12.78 o 
   0   5  15      412.26      412.23     23.73 o 
   1   5  15       53.23       56.74      3.43 o 
   2   5  15        0.87       -0.57      3.54 o 
   3   5  15       45.28       54.22     12.63 o 
   4   5  15       59.18       58.02     16.81 o 
   5   5  15        9.87       10.43      3.85 o 
   6   5  15        0.05       -0.50      3.17 o 
  -9   6  15       49.89       29.28      8.78 o 
  -8   6  15        9.05       10.82      2.59 o 
  -7   6  15        1.33       -2.26      3.52 o 
  -6   6  15        3.49        3.94      4.26 o 
  -5   6  15       28.05       42.60      2.95 o 
  -4   6  15     1422.88     1456.88    147.18 o 
  -3   6  15      170.03      177.78     16.24 o 
  -2   6  15     1046.97     1061.90     19.63 o 
  -1   6  15       29.38       31.38      3.08 o 
   0   6  15       27.16       23.27      2.69 o 
   1   6  15       73.50       73.93      5.44 o 
   2   6  15       33.59       36.32      2.59 o 
   3   6  15        2.92        5.47      2.41 o 
   4   6  15       25.45       29.47      7.19 o 
   5   6  15      137.19      136.82     37.84 o 
  -8   7  15       84.54       78.83     14.06 o 
  -7   7  15      101.86      110.93     18.75 o 
  -6   7  15       92.59       83.58      6.36 o 
  -5   7  15       31.57       30.35      2.72 o 
  -4   7  15        0.17        4.28      4.05 o 
  -3   7  15      252.94      280.94     11.98 o 
  -2   7  15      186.57      182.37      6.36 o 
  -1   7  15      329.56      331.25     23.14 o 
   0   7  15       31.51       31.97      2.48 o 
   1   7  15      249.79      258.35     38.45 o 
   2   7  15       20.59       21.18      5.18 o 
   3   7  15      111.57      129.53     25.61 o 
   4   7  15       77.86       89.13     20.42 o 
  -6   8  15       30.39       28.84      2.19 o 
  -5   8  15       49.23       54.47      3.85 o 
  -4   8  15       21.94       18.62      4.77 o 
  -3   8  15       47.65       59.72      2.83 o 
  -2   8  15       17.22       19.00      2.30 o 
  -1   8  15        0.97        6.75      2.36 o 
   0   8  15       72.20       83.44      3.60 o 
   1   8  15       72.09       85.43     11.88 o 
   2   8  15      599.59      650.78    119.62 o 
   3   8  15       32.68       39.22     11.12 o 
  -3   9  15      489.98      466.35     28.06 o 
  -2   9  15       19.51       19.20      3.76 o 
  -1   9  15       33.68       38.03      5.69 o 
 -10   0  16       84.61       65.26      8.20 o 
  -8   0  16        0.91       -0.20      3.93 o 
  -6   0  16     1568.15     1432.76    104.77 o 
  -4   0  16     2771.31     2623.79    122.58 o 
  -2   0  16     5777.82     5294.34    121.05 o 
   0   0  16     1460.64     1304.59     42.41 o 
   2   0  16      342.61      297.77     26.40 o 
   4   0  16      137.12      110.60     20.09 o 
   6   0  16      936.62      931.89    115.05 o 
 -10   1  16       72.68       59.33      8.70 o 
  -9   1  16      121.08      121.82     14.73 o 
  -8   1  16       34.67       28.07      2.66 o 
  -7   1  16        1.04       20.97     10.45 o 
  -6   1  16      198.19      182.92     14.40 o 
  -5   1  16      342.46      339.30     23.30 o 
  -4   1  16        4.12        9.95      2.60 o 
  -3   1  16       10.87        6.90      3.34 o 
  -2   1  16       11.90       14.40      2.95 o 
  -1   1  16      537.64      480.38     31.14 o 
   0   1  16      191.42      191.84      9.21 o 
   1   1  16      135.22      111.79      3.66 o 
   2   1  16      202.61      178.00     20.52 o 
   3   1  16      643.44      521.01     65.28 o 
   4   1  16      115.44       92.74     17.41 o 
   5   1  16        5.90       14.25      6.02 o 
   6   1  16      326.32      317.14     66.58 o 
 -10   2  16      284.26      222.91     46.27 o 
  -9   2  16       82.59       70.36     12.38 o 
  -8   2  16       37.49       33.76      2.64 o 
  -7   2  16        5.20        7.03      4.68 o 
  -6   2  16      102.59      105.50     10.12 o 
  -5   2  16       28.88       24.09      2.96 o 
  -4   2  16      740.83      672.70     52.70 o 
  -3   2  16        0.95        4.52      2.68 o 
  -2   2  16       10.47       13.00      2.71 o 
  -1   2  16       20.04       12.11      6.10 o 
   0   2  16       45.70       67.03     24.34 o 
   1   2  16       88.53       83.59      4.02 o 
   2   2  16     2440.20     2227.61    227.80 o 
   3   2  16      126.61      110.97     17.83 o 
   4   2  16       11.90       -0.31      3.78 o 
   5   2  16       55.79       59.39     12.80 o 
   6   2  16      247.84      209.80     47.85 o 
 -10   3  16        2.49        0.33      3.25 o 
  -9   3  16       98.40       69.98      7.62 o 
  -8   3  16      332.40      307.39     49.63 o 
  -7   3  16      619.57      574.38     56.20 o 
  -6   3  16       12.66       12.12      2.69 o 
  -5   3  16      396.80      398.78     48.97 o 
  -4   3  16      585.77      555.90     61.55 o 
  -3   3  16       60.47       76.80      8.45 o 
  -2   3  16      189.38      170.61     11.39 o 
  -1   3  16      704.20      643.83     11.53 o 
   0   3  16       39.98       39.72      3.60 o 
   1   3  16        0.81        0.19      3.09 o 
   2   3  16      337.17      334.29     41.49 o 
   3   3  16       15.19       17.64      2.52 o 
   4   3  16      126.88      123.10     27.79 o 
   5   3  16       17.96       27.33     10.54 o 
   6   3  16       24.93       25.44      6.94 o 
  -9   4  16        1.44       -1.31      5.27 o 
  -8   4  16       17.37       14.31      2.36 o 
  -7   4  16       36.25       39.05      5.94 o 
  -6   4  16       31.81       35.09      3.51 o 
  -5   4  16       11.24        8.50      3.39 o 
  -4   4  16      703.94      650.96     70.60 o 
  -3   4  16       30.28       34.19      3.08 o 
  -2   4  16      141.54      126.97      9.79 o 
  -1   4  16       23.37       21.54      2.71 o 
   0   4  16       12.01       10.52      2.36 o 
   1   4  16      111.96      117.48     16.65 o 
   2   4  16      119.79      129.50     16.24 o 
   3   4  16       10.29       10.80      3.85 o 
   4   4  16       19.02       16.67      2.16 o 
   5   4  16      296.21      259.08     79.98 o 
  -9   5  16       72.33       60.70     12.80 o 
  -8   5  16      128.90      104.68     15.32 o 
  -7   5  16       49.74       43.61      6.94 o 
  -6   5  16        7.54        4.41      3.69 o 
  -5   5  16        5.28        6.10      2.48 o 
  -4   5  16        1.09        3.40      4.24 o 
  -3   5  16        7.57        6.19      3.68 o 
  -2   5  16      187.92      185.05      4.14 o 
  -1   5  16       47.88       48.21      2.95 o 
   0   5  16        0.26        0.10      2.93 o 
   1   5  16      107.84      107.67     18.16 o 
   2   5  16       16.50       19.95      2.29 o 
   3   5  16        7.98       11.19      2.05 o 
   4   5  16       18.99       32.33     14.05 o 
   5   5  16      163.22      156.90     39.19 o 
  -8   6  16      272.63      237.85     49.38 o 
  -7   6  16        4.18        5.17      2.32 o 
  -6   6  16       59.22       67.80     10.21 o 
  -5   6  16      158.61      166.66      9.63 o 
  -4   6  16     1121.21     1126.19     59.39 o 
  -3   6  16      745.45      739.41     21.28 o 
  -2   6  16      588.94      583.00     10.09 o 
  -1   6  16       20.99       23.40      2.42 o 
   0   6  16       47.77       47.51      4.68 o 
   1   6  16        3.48        3.44      2.50 o 
   2   6  16      223.70      230.84     40.55 o 
   3   6  16       80.21       94.38     21.67 o 
   4   6  16       13.01        9.70      2.34 o 
  -6   7  16       16.50       23.61      2.43 o 
  -5   7  16      727.38      701.19     41.66 o 
  -4   7  16      471.60      485.23     23.00 o 
  -3   7  16       62.64       78.80      4.43 o 
  -2   7  16        0.59        3.40      2.43 o 
  -1   7  16      414.59      420.32     42.12 o 
   0   7  16       69.74       68.55      8.70 o 
   1   7  16       32.72       36.52      6.27 o 
   2   7  16       85.52       99.84     19.66 o 
  -3   8  16      214.98      242.22     19.52 o 
  -2   8  16      119.33      139.30      7.28 o 
  -1   8  16      262.22      253.99      7.21 o 
  -9   0  17      131.76       99.77     18.92 o 
  -7   0  17       22.64       17.71      2.48 o 
  -5   0  17        3.73       -4.02      4.02 o 
  -3   0  17      173.48      158.28     11.72 o 
  -1   0  17      156.86      138.26      3.78 o 
   1   0  17       54.96       47.77      2.83 o 
   3   0  17      743.37      678.14    113.38 o 
   5   0  17      151.20      132.06     17.50 o 
  -9   1  17      159.37      135.54     24.87 o 
  -8   1  17       45.20       48.30      4.77 o 
  -7   1  17      603.66      564.35     57.55 o 
  -6   1  17       28.28       24.51      2.78 o 
  -5   1  17       39.91       47.66      3.85 o 
  -4   1  17       16.00       12.97      2.68 o 
  -3   1  17     1502.49     1381.95     74.57 o 
  -2   1  17       37.33       32.29      2.72 o 
  -1   1  17       28.44       30.20      4.18 o 
   0   1  17        3.32        4.46      2.84 o 
   1   1  17      140.15      121.81     17.41 o 
   2   1  17      180.53      161.68     20.77 o 
   3   1  17      458.04      400.92     68.98 o 
   4   1  17       74.28       70.81     17.82 o 
   5   1  17       18.50       16.34      2.68 o 
  -9   2  17       19.86       18.48      4.60 o 
  -8   2  17      202.37      200.84     26.97 o 
  -7   2  17      140.37      135.29     26.20 o 
  -6   2  17       23.80       21.98      2.52 o 
  -5   2  17      154.99      147.97      9.79 o 
  -4   2  17       32.09       35.24      4.01 o 
  -3   2  17       74.18       70.28      3.08 o 
  -2   2  17       93.35       73.48      3.68 o 
  -1   2  17       94.60       97.11      3.43 o 
   0   2  17      512.69      466.06     27.95 o 
   1   2  17       57.96       55.79      5.94 o 
   2   2  17       28.89       35.16      5.27 o 
   3   2  17       16.75       15.88      5.77 o 
   4   2  17        5.45       -0.26      3.17 o 
   5   2  17      105.82       94.77     21.26 o 
  -8   3  17       40.01       37.30      9.70 o 
  -7   3  17      571.17      524.56     89.81 o 
  -6   3  17        1.89        6.78      2.53 o 
  -5   3  17       83.86       73.73      5.94 o 
  -4   3  17       33.93       34.33      4.35 o 
  -3   3  17      104.12       98.75      5.27 o 
  -2   3  17      309.07      280.50      6.04 o 
  -1   3  17     2216.66     2040.20     64.45 o 
   0   3  17       67.97       73.30     10.37 o 
   1   3  17      474.66      481.05     49.35 o 
   2   3  17       36.50       38.79      7.78 o 
   3   3  17        7.55        3.43      2.53 o 
   4   3  17      354.85      362.60     90.43 o 
  -8   4  17        5.14        8.46      2.76 o 
  -7   4  17       17.59       14.43      2.12 o 
  -6   4  17      532.21      509.85     78.44 o 
  -5   4  17        0.64       -0.18      2.84 o 
  -4   4  17     1600.58     1538.13    138.44 o 
  -3   4  17        4.07        1.65      4.68 o 
  -2   4  17       62.50       66.53      2.96 o 
  -1   4  17        1.67       -1.50      3.64 o 
   0   4  17       10.57       17.08      2.68 o 
   1   4  17       22.18       19.12      2.93 o 
   2   4  17       18.66       15.73      2.12 o 
   3   4  17        3.08        1.88      3.37 o 
  -7   5  17       58.35       43.54      6.44 o 
  -6   5  17       92.68       89.64      7.62 o 
  -5   5  17       92.03       86.45      7.87 o 
  -4   5  17       66.06       64.77      2.84 o 
  -3   5  17       77.79       68.94      2.93 o 
  -2   5  17       10.18        5.75      2.68 o 
  -1   5  17      100.55      108.74      3.93 o 
   0   5  17       22.53       33.81      4.85 o 
   1   5  17       13.59       15.67      3.18 o 
   2   5  17       32.32       36.63      3.09 o 
  -5   6  17        6.03        4.11      3.26 o 
  -4   6  17        0.37       -3.75      5.52 o 
  -3   6  17       24.98       24.19      2.30 o 
  -2   6  17       36.65       40.59      4.93 o 
  -1   6  17       79.78       88.57     11.30 o 
   0   6  17      175.00      187.43     26.55 o 
   1   6  17       14.39       17.29      1.85 o 
  -6   0  18     1412.93     1237.84    116.10 o 
  -4   0  18      577.13      438.20     22.09 o 
  -2   0  18       20.48       22.14      2.43 o 
   0   0  18     1856.65     1566.79     97.87 o 
   2   0  18      351.94      356.47     44.37 o 
  -7   1  18       52.30       43.18      2.51 o 
  -6   1  18      134.46      117.41     17.50 o 
  -5   1  18      328.61      298.72     29.93 o 
  -4   1  18       28.19       26.17      4.35 o 
  -3   1  18        2.43        1.53      3.47 o 
  -2   1  18       32.69       27.77      2.37 o 
  -1   1  18        0.03        0.37      3.71 o 
   0   1  18      209.44      194.52     14.91 o 
   1   1  18       19.45       14.36      4.43 o 
   2   1  18       19.96       20.26      6.69 o 
   3   1  18       10.82       12.16      2.84 o 
  -7   2  18        6.27        7.30      2.76 o 
  -6   2  18      180.21      160.92     28.56 o 
  -5   2  18      159.90      146.94     16.49 o 
  -4   2  18      616.48      576.64     41.77 o 
  -3   2  18      181.19      167.69     11.05 o 
  -2   2  18      719.14      655.61     10.11 o 
  -1   2  18        3.39        6.83      2.05 o 
   0   2  18       74.96       68.41      5.77 o 
   1   2  18       23.57       26.57      7.78 o 
   2   2  18        8.46       10.72      5.69 o 
  -6   3  18       34.91       27.74      2.84 o 
  -5   3  18      503.94      458.74     51.23 o 
  -4   3  18        0.52       -0.93      5.35 o 
  -3   3  18       34.54       22.80      2.48 o 
  -2   3  18       26.69       27.71      3.76 o 
  -1   3  18      314.36      329.37     13.75 o 
   0   3  18       26.79       27.53      2.29 o 
   1   3  18      140.49      156.40     16.49 o 
   2   3  18       67.73       65.13     10.54 o 
  -5   4  18        2.66        3.39      2.30 o 
  -4   4  18       29.16       28.21      2.68 o 
  -3   4  18        0.94        2.58      6.02 o 
  -2   4  18      480.77      470.35     13.94 o 
  -1   4  18        2.23        8.67      3.26 o 
   0   4  18       57.32       52.52      7.53 o 
  -3   0  19      178.94      163.64      5.36 o 
  -1   0  19      185.21      177.78     12.82 o 
  -3   1  19       81.27       83.33      2.54 o 
  -2   1  19       10.01        6.75      3.51 o 
                                                 
